# Supplementary material for: WTAP regulates NCOA4-mediated ferroptosis via a YTHDF2-dependent mechanism in preeclampsia
Source: Clin Epigenetics. 2025 Nov 19;17:195. doi: 10.1186/s13148-025-02004-w (PMC12628531; doi:10.1186/s13148-025-02004-w)
Supplement: Supplementary file 1 — Additional file1 [file 13148_2025_2004_MOESM1_ESM.xlsx]

## Sheet: KD_NC.fpkm.anno
Gene	KD1_fpkm	KD2_fpkm	KD3_fpkm	NC1_fpkm	NC2_fpkm	NC3_fpkm	FoldChange	Log2FoldChange	pval	padj	Up/Down	Significant	GeneName	Biotype	Position	NR:Seq-id	NR:Score	NR:Evalue	NR:Description	NT:Seq-id	NT:Score	NT:Evalue	NT:Description	Uniprot:UniProtKB-AC	Uniprot:Score	Uniprot:Evalue	Uniprot:Description	COG:gene	COG:Score	COG:Eval	COG:num	Pfam:pfam_ID	Pfam:pfam_Name	Pfam:pfam_Description	GO:biological_process	GO:cellular_component	GO:molecular_function	KEGG:KO	KEGG:Description
ENSG00000000003	10.60409082937763	12.12367487332914	8.862523362887641	10.819276888851238	10.967860149223304	10.928253812846826	0.9758956051017098	-0.0352013	0.764271347594742	0.874793588079088	down	no	TSPAN6	protein_coding	chrX:100627108-100639991:-	gi|685617123|ref|XP_009196192.1|	982	2e-120	PREDICTED: tetraspanin-6 [Papio anubis]	gi|523567560|ref|NM_001278743.1|	3796	0	Homo sapiens tetraspanin 6 (TSPAN6), transcript variant 5, mRNA	O43657	376	4e-119	Tetraspanin-6	.	.	.	.	pfam00335	Tetraspannin	Tetraspanin family.	GO:0039532|negative regulation of viral-induced cytoplasmic pattern recognition receptor signaling pathway;GO:0043123|positive regulation of I-kappaB kinase/NF-kappaB signaling;GO:1901223|negative regulation of NIK/NF-kappaB signaling;	GO:0005887|integral component of plasma membrane;GO:0070062|extracellular exosome;	GO:0005515|protein binding;	K17295	TSPAN6; tetraspanin-6
ENSG00000000419	9.504768170357789	10.77533154122958	8.78150648470651	7.100139588263449	7.399123932930192	8.745716675064683	1.2646374721933846	0.338723873435732	0.00205023107980102	0.012558372925584	up	no	DPM1	protein_coding	chr20:50934867-50959140:-	gi|119596015|gb|EAW75609.1|	719	8e-85	dolichyl-phosphate mannosyltransferase polypeptide 1, catalytic subunit, isoform CRA_c [Homo sapiens]	gi|211904113|ref|NG_008923.1|	1968	0	Homo sapiens dolichyl-phosphate mannosyltransferase polypeptide 1, catalytic subunit (DPM1), RefSeqGene on chromosome 20	O60762	231	2e-67	Dolichol-phosphate mannosyltransferase subunit 1	SPAC31G5.16c	171	1e-46	COG0463	pfam00535	Glycos_transf_2	Glycosyl transferase family 2. Diverse family, transferring sugar from UDP-glucose, UDP-N-acetyl- galactosamine, GDP-mannose or CDP-abequose, to a range of substrates including cellulose, dolichol phosphate and teichoic acids.	GO:0006506|GPI anchor biosynthetic process;GO:0019348|dolichol metabolic process;GO:0019673|GDP-mannose metabolic process;GO:0035268|protein mannosylation;GO:0035269|protein O-linked mannosylation;	GO:0005634|nucleus;GO:0005783|endoplasmic reticulum;GO:0005789|endoplasmic reticulum membrane;GO:0016020|membrane;GO:0033185|dolichol-phosphate-mannose synthase complex;	GO:0004169|dolichyl-phosphate-mannose-protein mannosyltransferase activity;GO:0004582|dolichyl-phosphate beta-D-mannosyltransferase activity;GO:0005515|protein binding;GO:0005537|mannose binding;GO:0043178|alcohol binding;	K00721	DPM1; dolichol-phosphate mannosyltransferase [EC:2.4.1.83]
ENSG00000000457	3.49412727023514	3.704893403173909	2.730430159424541	3.096726617967658	3.512189391851844	3.612696376103928	0.9813164348496971	-0.0272097	0.844971208221959	0.919858995565987	down	no	SCYL3	protein_coding	chr1:169849631-169894267:-	gi|170784842|ref|NP_065156.5|	3258	0	protein-associating with the carboxyl-terminal domain of ezrin isoform 1 [Homo sapiens]	gi|4902714|emb|AL031297.4|	4144	0	Human DNA sequence from clone RP1-97P20 on chromosome 1q23.2-24.3, complete sequence	Q8IZE3	1224	0	Protein-associating with the carboxyl-terminal domain of ezrin	.	.	.	.	pfam13900	GVQW	Putative binding domain. This short domain is often found nested inside other longer domains. The function is not known, but the domain carries a highly conserved GVQW motif. The members are rich in proline and cysteine. This may be a binding domain.	GO:0006468|protein phosphorylation;GO:0006954|inflammatory response;GO:0016477|cell migration;GO:0021522|spinal cord motor neuron differentiation;GO:0034613|cellular protein localization;GO:0048666|neuron development;	GO:0000139|Golgi membrane;GO:0005737|cytoplasm;GO:0005794|Golgi apparatus;GO:0030027|lamellipodium;	GO:0005515|protein binding;GO:0005524|ATP binding;GO:0042802|identical protein binding;	K17542	SCYL3; SCY1-like protein 3
ENSG00000000460	8.590031384329814	8.6265478924218	7.488138341116116	7.520032806068208	8.057546337725244	8.50204892738336	1.0373885006583334	0.0529562827808818	0.614963116103911	0.779588120329202	up	no	C1orf112	protein_coding	chr1:169662007-169854080:+	gi|530365032|ref|XP_005245374.1|	4607	0	PREDICTED: uncharacterized protein C1orf112 isoform X2 [Homo sapiens]	gi|694890251|ref|XM_009437999.1|	4210	0	PREDICTED: Pan troglodytes chromosome 1 open reading frame, human C1orf112 (C1H1orf112), transcript variant X3, mRNA	.	.	.	.	.	.	.	.	pfam14868	DUF4487	Domain of unknown function (DUF4487). This family of proteins is found in eukaryotes. Proteins in this family are typically between 209 and 938 amino acids in length. There is a conserved WCF sequence motif. There is a single completely conserved residue W that may be functionally important.	.	.	GO:0005515|protein binding;	.	.
ENSG00000000938	0.015425596273385876	0	0	0	0	0.015949045769117952	1.1488218939657406	0.200155149063657	0.956335481918187	NA	up	no	FGR	protein_coding	chr1:27612064-27635185:-	gi|4885235|ref|NP_005239.1|	2861	0	tyrosine-protein kinase Fgr [Homo sapiens]	gi|426328552|ref|XM_004025267.1|	2589	0	PREDICTED: Gorilla gorilla gorilla Gardner-Rasheed feline sarcoma viral (v-fgr) oncogene homolog (FGR), mRNA	P09769	1106	0	Tyrosine-protein kinase Fgr	BH2504_1	96.7	1e-20	COG0515	pfam07714	Pkinase_Tyr	Protein tyrosine kinase.	GO:0001819|positive regulation of cytokine production;GO:0002768|immune response-regulating cell surface receptor signaling pathway;GO:0002862|negative regulation of inflammatory response to antigenic stimulus;GO:0006468|protein phosphorylation;GO:0007169|transmembrane receptor protein tyrosine kinase signaling pathway;GO:0007229|integrin-mediated signaling pathway;GO:0008360|regulation of cell s…	GO:0005576|extracellular region;GO:0005743|mitochondrial inner membrane;GO:0005758|mitochondrial intermembrane space;GO:0005829|cytosol;GO:0005856|cytoskeleton;GO:0005886|plasma membrane;GO:0015629|actin cytoskeleton;GO:0016235|aggresome;GO:0031234|extrinsic component of cytoplasmic side of plasma membrane;GO:0032587|ruffle membrane;GO:0034774|secretory granule lumen;GO:0070062|extracellular exos…	GO:0001784|phosphotyrosine residue binding;GO:0004713|protein tyrosine kinase activity;GO:0004714|transmembrane receptor protein tyrosine kinase activity;GO:0004715|non-membrane spanning protein tyrosine kinase activity;GO:0005102|signaling receptor binding;GO:0005515|protein binding;GO:0005524|ATP binding;GO:0019901|protein kinase binding;GO:0034987|immunoglobulin receptor binding;GO:0034988|Fc-…	K08891	FGR, SRC2; tyrosine-protein kinase Fgr [EC:2.7.10.2]
ENSG00000000971	0.08498768994432122	0.1250446941519092	0.04877387830198046	0.08005793175929786	0.04390396205026378	0.08111228991151415	1.2957821864783658	0.373823229876195	0.550577776915859	0.73078782881575	up	no	CFH	protein_coding	chr1:196652043-196747504:+	gi|239781887|pdb|3GAU|A	4099	0	Chain A, Solution Structure Of Human Complement Factor H In 50 Mm Nacl Buffer	gi|110624554|dbj|AK226113.1|	6954	0	Homo sapiens mRNA for complement factor H isoform a precursor variant, clone: hg03448	P08603	1580	0	Complement factor H	.	.	.	.	pfam00084	Sushi	Sushi domain (SCR repeat).	GO:0006956|complement activation;GO:0006957|complement activation, alternative pathway;GO:0030449|regulation of complement activation;GO:1903659|regulation of complement-dependent cytotoxicity;	GO:0005576|extracellular region;GO:0005615|extracellular space;GO:0070062|extracellular exosome;GO:0072562|blood microparticle;	GO:0005515|protein binding;GO:0008201|heparin binding;GO:0042802|identical protein binding;GO:0043395|heparan sulfate proteoglycan binding;	K04004	CFH, HF1; complement factor H
ENSG00000001036	34.32973556692755	37.04932789000307	33.43620463694024	36.83923422576389	37.481132891898504	35.3799909058935	0.9659288134458931	-0.0500112	0.571303573738009	0.746646779093047	down	no	FUCA2	protein_coding	chr6:143494812-143511720:-	gi|795236379|ref|XP_011852552.1|	2395	0	PREDICTED: plasma alpha-L-fucosidase [Mandrillus leucophaeus]	gi|304361738|ref|NM_032020.4|	2385	0	Homo sapiens fucosidase, alpha-L- 2, plasma (FUCA2), mRNA	Q9BTY2	915	0	Plasma alpha-L-fucosidase	TM0306	234	2e-67	COG3669	pfam01120	Alpha_L_fucos	Alpha-L-fucosidase.	GO:0006004|fucose metabolic process;GO:0009617|response to bacterium;GO:0016139|glycoside catabolic process;GO:2000535|regulation of entry of bacterium into host cell;	GO:0005576|extracellular region;GO:0005615|extracellular space;GO:0005764|lysosome;GO:0005788|endoplasmic reticulum lumen;GO:0035578|azurophil granule lumen;GO:0070062|extracellular exosome;	GO:0004560|alpha-L-fucosidase activity;GO:0005515|protein binding;	K01206	FUCA; alpha-L-fucosidase [EC:3.2.1.51]
ENSG00000001084	13.021154275849073	14.171103249715806	11.264966155418193	7.258114012827434	7.695746081294636	10.414900849905443	1.533793255724179	0.617104031052836	1.90439178937877e-06	3.89408628932327e-05	up	no	GCLC	protein_coding	chr6:53497341-53616970:-	gi|4557625|ref|NP_001489.1|	3456	0	glutamate--cysteine ligase catalytic subunit isoform a [Homo sapiens]	gi|308199421|ref|NM_001498.3|	3785	0	Homo sapiens glutamate-cysteine ligase catalytic subunit (GCLC), transcript variant 1, mRNA	P48506	1335	0	Glutamate--cysteine ligase catalytic subunit	.	.	.	.	pfam03074	GCS	Glutamate-cysteine ligase. This family represents the catalytic subunit of glutamate-cysteine ligase (E.C. 6.3.2.2), also known as gamma-glutamylcysteine synthetase (GCS). This enzyme catalyses the rate limiting step in the biosynthesis of glutathione. The eukaryotic enzyme is a dimer of a heavy chain and a light chain with all the catalytic activity exhibited by the heavy chain (this family).	GO:0006534|cysteine metabolic process;GO:0006536|glutamate metabolic process;GO:0006750|glutathione biosynthetic process;GO:0006979|response to oxidative stress;GO:0007568|aging;GO:0007584|response to nutrient;GO:0009408|response to heat;GO:0009410|response to xenobiotic stimulus;GO:0009725|response to hormone;GO:0014823|response to activity;GO:0019852|L-ascorbic acid metabolic process;GO:0031397…	GO:0005739|mitochondrion;GO:0005829|cytosol;GO:0017109|glutamate-cysteine ligase complex;	GO:0000287|magnesium ion binding;GO:0004357|glutamate-cysteine ligase activity;GO:0005515|protein binding;GO:0005524|ATP binding;GO:0016595|glutamate binding;GO:0043531|ADP binding;GO:0044877|protein-containing complex binding;	K11204	GCLC; glutamate--cysteine ligase catalytic subunit [EC:6.3.2.2]
ENSG00000001167	10.309520504753937	10.696231974016374	10.074488471942333	8.643007379109767	9.931105914052901	10.363992533395104	1.0857413672658616	0.118680481963122	0.240552391712375	0.437092167283436	up	no	NFYA	protein_coding	chr6:41072974-41102403:+	gi|426353066|ref|XP_004044020.1|	749	1e-85	PREDICTED: probable C->gi|426353072|ref|XP_004044023.1| PREDICTED: nuclear transcription factor Y subunit alpha [Gorilla gorilla gorilla]	gi|197099797|ref|NM_002505.4|	6209	0	Homo sapiens nuclear transcription factor Y subunit alpha (NFYA), transcript variant 1, mRNA	P23708	294	9e-87	Nuclear transcription factor Y subunit alpha	YGL237c	98.6	6e-21	COG5224	pfam02045	CBFB_NFYA	CCAAT-binding transcription factor (CBF-B/NF-YA) subunit B.	GO:0006355|regulation of transcription, DNA-templated;GO:0006357|regulation of transcription by RNA polymerase II;GO:0006366|transcription by RNA polymerase II;GO:0045893|positive regulation of transcription, DNA-templated;GO:0048511|rhythmic process;	GO:0000785|chromatin;GO:0005634|nucleus;GO:0005654|nucleoplasm;GO:0016602|CCAAT-binding factor complex;GO:0032993|protein-DNA complex;GO:0090575|RNA polymerase II transcription factor complex;	GO:0000976|transcription regulatory region sequence-specific DNA binding;GO:0000978|RNA polymerase II proximal promoter sequence-specific DNA binding;GO:0000981|DNA-binding transcription factor activity, RNA polymerase II-specific;GO:0003677|DNA binding;GO:0003700|DNA-binding transcription factor activity;GO:0005515|protein binding;	K08064	NFYA, HAP2; nuclear transcription factor Y, alpha
ENSG00000001460	1.6059656971339267	1.4199451150434557	1.5287181031413826	2.0062327347403244	2.4204902701295934	1.7935527434963467	0.7381504203558931	-0.438013	0.0049945427420779	0.0253103986468114	down	no	STPG1	protein_coding	chr1:24356999-24416934:-	gi|312222699|ref|NP_001185941.1|	1552	0	O(6)-methylguanine-induced apoptosis 2 isoform 1 [Homo sapiens]	gi|22832825|gb|BC034315.1|	4010	0	Homo sapiens chromosome 1 open reading frame 201, mRNA (cDNA clone IMAGE:4827425), with apparent retained intron	Q5TH74	602	0	O(6)-methylguanine-induced apoptosis 2	.	.	.	.	pfam13900	GVQW	Putative binding domain. This short domain is often found nested inside other longer domains. The function is not known, but the domain carries a highly conserved GVQW motif. The members are rich in proline and cysteine. This may be a binding domain.	GO:0043065|positive regulation of apoptotic process;GO:1902110|positive regulation of mitochondrial membrane permeability involved in apoptotic process;	GO:0005634|nucleus;GO:0005739|mitochondrion;	GO:0003674|molecular_function;	.	.
ENSG00000001461	2.4541145206144357	2.253803296112494	2.3078827472393053	2.77535092933356	3.1284236355701047	2.3996150730846733	0.8525958983330044	-0.230066	0.0851098489114963	0.214257018943658	down	no	NIPAL3	protein_coding	chr1:24415802-24472976:+	gi|10092687|ref|NP_065181.1|	1717	0	NIPA-like protein 3 [Homo sapiens]	gi|767905198|ref|XM_011541807.1|	4923	0	PREDICTED: Homo sapiens NIPA-like domain containing 3 (NIPAL3), transcript variant X3, mRNA	Q6P499	665	0	NIPA-like protein 3	.	.	.	.	pfam05653	Mg_trans_NIPA	Magnesium transporter NIPA. NIPA (nonimprinted in Prader-Willi/Angelman syndrome) is a family of integral membrane proteins which function as magnesium transporters.	GO:0015693|magnesium ion transport;GO:1903830|magnesium ion transmembrane transport;	GO:0016020|membrane;GO:0016021|integral component of membrane;	GO:0005515|protein binding;GO:0015095|magnesium ion transmembrane transporter activity;	K22733	NIPA, SLC57A2S; magnesium transporter
ENSG00000001497	9.727478072689735	8.429171037060211	9.734263826271485	10.167766014086057	10.263644794253636	9.75682970200855	0.934727599792578	-0.0973821	0.299190512160142	0.504761728123044	down	no	LAS1L	protein_coding	chrX:65438549-65534810:-	gi|18676522|dbj|BAB84913.1|	1401	2e-173	FLJ00158 protein [Homo sapiens]	gi|283945524|ref|NG_016369.1|	4329	0	Homo sapiens LAS1-like, ribosome biogenesis factor (LAS1L), RefSeqGene on chromosome X	Q9Y4W2	516	8e-159	Ribosomal biogenesis protein LAS1L	.	.	.	.	pfam04031	Las1	Las1-like. Las1 is an essential nuclear protein involved in cell morphogenesis and cell surface growth.	GO:0000460|maturation of 5.8S rRNA;GO:0000470|maturation of LSU-rRNA;GO:0090305|nucleic acid phosphodiester bond hydrolysis;	GO:0005654|nucleoplasm;GO:0005730|nucleolus;GO:0016020|membrane;GO:0030687|preribosome, large subunit precursor;GO:0071339|MLL1 complex;GO:0090730|Las1 complex;	GO:0003723|RNA binding;GO:0004519|endonuclease activity;GO:0005515|protein binding;	K16912	LAS1; ribosomal biogenesis protein LAS1
ENSG00000001561	2.0220684727360867	2.972369463270727	1.7360728000252736	1.9509536858608316	2.678198408531272	3.0314932382626947	0.8864151446726697	-0.173946	0.405056109202151	0.607570471148599	down	no	ENPP4	protein_coding	chr6:46129989-46146688:+	gi|7662358|ref|NP_055751.1|	2342	0	bis(5'-adenosyl)-triphosphatase ENPP4 precursor [Homo sapiens]	gi|194688140|ref|NM_014936.4|	4644	0	Homo sapiens ectonucleotide pyrophosphatase/phosphodiesterase 4 (putative) (ENPP4), mRNA	Q9Y6X5	906	0	Bis(5'-adenosyl)-triphosphatase ENPP4	SPBC725.05c	228	4e-63	COG1524	pfam01663	Phosphodiest	Type I phosphodiesterase / nucleotide pyrophosphatase. This family consists of phosphodiesterases, including human plasma-cell membrane glycoprotein PC-1 / alkaline phosphodiesterase i / nucleotide pyrophosphatase (nppase). These enzymes catalyse the cleavage of phosphodiester and phosphosulfate bonds in NAD, deoxynucleotides and nucleotide sugars. Also in this family is ATX an autotaxin, tumor c…	GO:0007596|blood coagulation;GO:0030194|positive regulation of blood coagulation;GO:0046130|purine ribonucleoside catabolic process;	GO:0005886|plasma membrane;GO:0016020|membrane;GO:0016021|integral component of membrane;GO:0070062|extracellular exosome;GO:0101003|ficolin-1-rich granule membrane;	GO:0005515|protein binding;GO:0046872|metal ion binding;GO:0047710|bis(5'-adenosyl)-triphosphatase activity;	K18424	ENPP4; ectonucleotide pyrophosphatase/phosphodiesterase family member 4 [EC:3.6.1.29]
ENSG00000001617	2.6376555013610052	2.7798649854768267	3.318159909678041	4.693446393046883	4.45746209981182	3.5542511287998133	0.6949810582156233	-0.524954	0.000789278778293776	0.00583697965840857	down	no	SEMA3F	protein_coding	chr3:50155045-50189075:+	gi|188497703|ref|NP_004177.3|	3933	0	semaphorin-3F isoform 1 precursor [Homo sapiens]	gi|974005289|ref|NM_004186.4|	3520	0	Homo sapiens semaphorin 3F (SEMA3F), transcript variant 1, mRNA	Q13275	1520	0	Semaphorin-3F	.	.	.	.	pfam01403	Sema	Sema domain. The Sema domain occurs in semaphorins, which are a large family of secreted and transmembrane proteins, some of which function as repellent signals during axon guidance. Sema domains also occur in the hepatocyte growth factor receptor and human plexin A-3.	GO:0001755|neural crest cell migration;GO:0007411|axon guidance;GO:0021612|facial nerve structural organization;GO:0021637|trigeminal nerve structural organization;GO:0021675|nerve development;GO:0021785|branchiomotor neuron axon guidance;GO:0030335|positive regulation of cell migration;GO:0036486|ventral trunk neural crest cell migration;GO:0048843|negative regulation of axon extension involved …	GO:0005615|extracellular space;GO:0005887|integral component of plasma membrane;GO:0098978|glutamatergic synapse;	GO:0030215|semaphorin receptor binding;GO:0045499|chemorepellent activity;	K06840	SEMA3; semaphorin 3
ENSG00000001626	0.015742114241578467	0.03903192189882232	0.011185319103652731	0.005841721031429536	0.014095900911732247	0.010850869601922533	2.106363950861447	1.07475473585929	0.368229545038286	NA	up	no	CFTR	protein_coding	chr7:117287120-117715971:+	gi|90421313|ref|NP_000483.3|	7604	0	cystic fibrosis transmembrane conductance regulator [Homo sapiens]	gi|90421312|ref|NM_000492.3|	6070	0	Homo sapiens cystic fibrosis transmembrane conductance regulator (ATP-binding cassette sub-family C, member 7) (CFTR), mRNA	P13569	2931	0	Cystic fibrosis transmembrane conductance regulator	SPBC359.05	290	1e-78	COG1132	pfam14396	CFTR_R	Cystic fibrosis TM conductance regulator (CFTR), regulator domain.	GO:0006695|cholesterol biosynthetic process;GO:0006904|vesicle docking involved in exocytosis;GO:0015701|bicarbonate transport;GO:0030301|cholesterol transport;GO:0034976|response to endoplasmic reticulum stress;GO:0035377|transepithelial water transport;GO:0035774|positive regulation of insulin secretion involved in cellular response to glucose stimulus;GO:0045921|positive regulation of exocytos…	GO:0005634|nucleus;GO:0005737|cytoplasm;GO:0005765|lysosomal membrane;GO:0005769|early endosome;GO:0005789|endoplasmic reticulum membrane;GO:0005829|cytosol;GO:0005886|plasma membrane;GO:0005887|integral component of plasma membrane;GO:0009986|cell surface;GO:0010008|endosome membrane;GO:0016020|membrane;GO:0016021|integral component of membrane;GO:0016324|apical plasma membrane;GO:0030660|Golgi-…	GO:0005254|chloride channel activity;GO:0005260|intracellularly ATP-gated chloride channel activity;GO:0005515|protein binding;GO:0005524|ATP binding;GO:0015106|bicarbonate transmembrane transporter activity;GO:0015108|chloride transmembrane transporter activity;GO:0016853|isomerase activity;GO:0016887|ATPase activity;GO:0017081|chloride channel regulator activity;GO:0019869|chloride channel inhi…	K05031	CFTR, ABCC7; cystic fibrosis transmembrane conductance regulator [EC:5.6.1.6]
ENSG00000001629	16.387210701135174	18.253749959815107	14.35769903535035	13.307174869013648	14.485455412466852	15.59279213451227	1.1417504667114702	0.191247379444479	0.0665589475337922	0.17942610084869	up	no	ANKIB1	protein_coding	chr7:92245974-92401383:+	gi|39645496|gb|AAH63861.1|	5912	0	ANKIB1 protein, partial [Homo sapiens]	gi|148596952|ref|NM_019004.1|	6080	0	Homo sapiens ankyrin repeat and IBR domain containing 1 (ANKIB1), mRNA	Q9P2G1	2065	0	Ankyrin repeat and IBR domain-containing protein 1	.	.	.	.	pfam01485	IBR	IBR domain. The IBR (In Between Ring fingers) domain is often found to occur between pairs of ring fingers (pfam00097). This domain has also been called the C6HC domain and DRIL (for double RING finger linked) domain. Proteins that contain two Ring fingers and an IBR domain (these proteins are also termed RBR family proteins) are thought to exist in all eukaryotic organisms. RBR family members pl…	GO:0000209|protein polyubiquitination;GO:0006511|ubiquitin-dependent protein catabolic process;GO:0032436|positive regulation of proteasomal ubiquitin-dependent protein catabolic process;	GO:0000151|ubiquitin ligase complex;GO:0005737|cytoplasm;	GO:0005515|protein binding;GO:0031624|ubiquitin conjugating enzyme binding;GO:0046872|metal ion binding;GO:0061630|ubiquitin protein ligase activity;	K11967	ANKIB1; ankyrin repeat and IBR domain-containing protein 1 [EC:2.3.2.31]
ENSG00000001630	29.403476951153177	34.7165268273077	31.401311130537167	30.84128755642997	34.4297632279601	33.3817640623085	0.978804470964431	-0.0309074	0.745120346032398	0.862754553367506	down	no	CYP51A1	protein_coding	chr7:92112153-92134803:-	gi|21619563|gb|AAH32322.1|	2459	0	Cytochrome P450, family 51, subfamily A, polypeptide 1 [Homo sapiens]	gi|168693652|ref|NM_000786.3|	3155	0	Homo sapiens cytochrome P450 family 51 subfamily A member 1 (CYP51A1), transcript variant 1, mRNA	Q16850	950	0	Lanosterol 14-alpha demethylase	SPAC13A11.02c	310	3e-93	COG2124	pfam00067	p450	Cytochrome P450. Cytochrome P450s are haem-thiolate proteins involved in the oxidative degradation of various compounds. They are particularly well known for their role in the degradation of environmental toxins and mutagens. They can be divided into 4 classes, according to the method by which electrons from NAD(P)H are delivered to the catalytic site. Sequence conservation is relatively low with…	GO:0006694|steroid biosynthetic process;GO:0006695|cholesterol biosynthetic process;GO:0016125|sterol metabolic process;GO:0042177|negative regulation of protein catabolic process;GO:0050709|negative regulation of protein secretion;GO:0070988|demethylation;GO:1900222|negative regulation of amyloid-beta clearance;	GO:0005783|endoplasmic reticulum;GO:0005789|endoplasmic reticulum membrane;GO:0016020|membrane;GO:0016021|integral component of membrane;	GO:0004497|monooxygenase activity;GO:0005506|iron ion binding;GO:0008398|sterol 14-demethylase activity;GO:0016491|oxidoreductase activity;GO:0020037|heme binding;	K05917	CYP51; sterol 14alpha-demethylase [EC:1.14.14.154 1.14.15.36]
ENSG00000001631	8.089447238220595	8.56924328658584	7.304289221529666	5.270492238618309	6.172413016716436	7.61624006528908	1.2717942754106133	0.346865320112431	0.00774587265928531	0.0358468775175018	up	no	KRIT1	protein_coding	chr7:92198969-92246166:-	gi|31581522|ref|NP_004903.2|	3831	0	krev interaction trapped protein 1 isoform 1 [Homo sapiens]	gi|37221183|ref|NM_194456.1|	4762	0	Homo sapiens KRIT1, ankyrin repeat containing (KRIT1), transcript variant 1, mRNA	O00522	1480	0	Krev interaction trapped protein 1	RSc0257	56.2	7e-07	COG0666	pfam00373	FERM_M	FERM central domain. This domain is the central structural domain of the FERM domain.	GO:0001525|angiogenesis;GO:0001937|negative regulation of endothelial cell proliferation;GO:0007264|small GTPase mediated signal transduction;GO:0010596|negative regulation of endothelial cell migration;GO:0016525|negative regulation of angiogenesis;GO:0045454|cell redox homeostasis;GO:0050790|regulation of catalytic activity;GO:2000114|regulation of establishment of cell polarity;GO:2000352|nega…	GO:0005615|extracellular space;GO:0005737|cytoplasm;GO:0005856|cytoskeleton;GO:0005886|plasma membrane;GO:0005911|cell-cell junction;	GO:0005515|protein binding;GO:0005546|phosphatidylinositol-4,5-bisphosphate binding;GO:0008017|microtubule binding;GO:0030695|GTPase regulator activity;	K17705	KRIT1; Krev interaction trapped protein 1
ENSG00000002016	4.2171106909080915	3.853346341586963	3.8648668122835153	4.7979483153328335	5.041730933164469	5.0549726666374015	0.8103677497175955	-0.303351	0.0169562153760985	0.0653850269493135	down	no	RAD52	protein_coding	chr12:911736-990053:-	gi|109637798|ref|NP_602296.2|	2027	0	DNA repair protein RAD52 homolog isoform a [Homo sapiens]	gi|661902999|ref|NM_134424.3|	3023	0	Homo sapiens RAD52 homolog, DNA repair protein (RAD52), transcript variant 1, mRNA	P43351	785	0	DNA repair protein RAD52 homolog	SPAC30D11.10	176	5e-46	COG5055	pfam04098	Rad52_Rad22	Rad52/22 family double-strand break repair protein. The DNA single-strand annealing proteins (SSAPs), such as RecT, Red-beta, ERF and Rad52, function in RecA-dependent and RecA-independent DNA recombination pathways. This family includes proteins related to Rad52. These proteins contain two helix-hairpin-helix motifs.	GO:0000724|double-strand break repair via homologous recombination;GO:0000730|DNA recombinase assembly;GO:0006302|double-strand break repair;GO:0006310|DNA recombination;GO:0006312|mitotic recombination;GO:0006974|cellular response to DNA damage stimulus;GO:0010792|DNA double-strand break processing involved in repair via single-strand annealing;GO:0034599|cellular response to oxidative stress;GO…	GO:0005634|nucleus;GO:0005654|nucleoplasm;GO:0032991|protein-containing complex;GO:0032993|protein-DNA complex;	GO:0003677|DNA binding;GO:0003697|single-stranded DNA binding;GO:0005515|protein binding;GO:0042802|identical protein binding;	K10873	RAD52; DNA repair and recombination protein RAD52
ENSG00000002079	0.37222474977748476	0.2812696043076611	0.27329457098335014	0.45121946000145075	0.4332897120432248	0.4019604599943515	0.729559445901705	-0.454903	0.152919169002923	0.323149942774348	down	no	MYH16	transcribed_unitary_pseudogene	chr7:99238829-99311130:+	gi|119597090|gb|EAW76684.1|	5645	0	hCG2041581, partial [Homo sapiens]	gi|694922736|ref|XM_009453690.1|	5714	0	PREDICTED: Pan troglodytes myosin-7-like (LOC463567), mRNA	F1PT61	2060	0	Myosin-16	SPCC645.05c	570	0	COG5022	pfam01576	Myosin_tail_1	Myosin tail. The myosin molecule is a multi-subunit complex made up of two heavy chains and four light chains it is a fundamental contractile protein found in all eukaryote cell types. This family consists of the coiled-coil myosin heavy chain tail region. The coiled-coil is composed of the tail from two molecules of myosin. These can then assemble into the macromolecular thick filament. The coil…	.	.	.	.	.
ENSG00000002330	12.278738508096952	14.605630259546771	13.672677360063377	16.117773474461323	14.256192267386883	10.611083172030868	1.0000580935406098	8.38088285933512e-05	0.999566216005154	0.999771661067125	up	no	BAD	protein_coding	chr11:64269830-64284704:-	gi|397516807|ref|XP_003828614.1|	773	6e-99	PREDICTED: bcl2-associated agonist of cell death [Pan paniscus]	gi|197116381|ref|NM_004322.3|	1157	0	Homo sapiens BCL2 associated agonist of cell death (BAD), transcript variant 1, mRNA	Q92934	301	3e-100	Bcl2-associated agonist of cell death	.	.	.	.	pfam10514	Bcl-2_BAD	Pro-apoptotic Bcl-2 protein, BAD. BAD is a Bcl-2 homology domain 3 (BH3)-only pro-apoptotic member of the Bcl-2 protein family that is regulated by phosphorylation in response to survival factors. Binding of BAD to mitochondria is thought to be exclusively mediated by its BH3 domain. Membrane localisation of BAD mediates membrane translocation of Bcl-XL. The C-terminal part of BAD is sufficient f…	GO:0001836|release of cytochrome c from mitochondria;GO:0006007|glucose catabolic process;GO:0006915|apoptotic process;GO:0006919|activation of cysteine-type endopeptidase activity involved in apoptotic process;GO:0007283|spermatogenesis;GO:0008625|extrinsic apoptotic signaling pathway via death domain receptors;GO:0008630|intrinsic apoptotic signaling pathway in response to DNA damage;GO:0009410…	GO:0005739|mitochondrion;GO:0005741|mitochondrial outer membrane;GO:0005829|cytosol;	GO:0005515|protein binding;GO:0005543|phospholipid binding;GO:0008289|lipid binding;GO:0008656|cysteine-type endopeptidase activator activity involved in apoptotic process;GO:0019901|protein kinase binding;GO:0019903|protein phosphatase binding;GO:0030346|protein phosphatase 2B binding;GO:0043422|protein kinase B binding;GO:0071889|14-3-3 protein binding;	K02158	BAD; Bcl-2-antagonist of cell death
ENSG00000002549	19.05099918054925	21.593675612846585	17.45018111124892	16.137155337178108	15.974048223566653	18.78396649726449	1.1548081356135318	0.207653176496675	0.0570579502563142	0.160279524485514	up	no	LAP3	protein_coding	chr4:17577198-17607972:+	gi|41393561|ref|NP_056991.2|	2691	0	cytosol aminopeptidase [Homo sapiens]	gi|675785655|ref|XM_003845981.2|	2122	0	PREDICTED: Pan paniscus leucine aminopeptidase 3 (LAP3), mRNA	P28838	1040	0	Cytosol aminopeptidase	SPAC13A11.05	308	2e-94	COG0260	pfam00883	Peptidase_M17	Cytosol aminopeptidase family, catalytic domain. The two associated zinc ions and the active site are entirely enclosed within the C-terminal catalytic domain in leucine aminopeptidase.	GO:0006508|proteolysis;	GO:0005634|nucleus;GO:0005654|nucleoplasm;GO:0005802|trans-Golgi network;GO:0005829|cytosol;GO:0005925|focal adhesion;GO:0030496|midbody;GO:0070062|extracellular exosome;	GO:0004177|aminopeptidase activity;GO:0004180|carboxypeptidase activity;GO:0005515|protein binding;GO:0008235|metalloexopeptidase activity;GO:0030145|manganese ion binding;GO:0070006|metalloaminopeptidase activity;	K11142	LAP3; cytosol aminopeptidase [EC:3.4.11.1 3.4.11.5]
ENSG00000002586	12.45707395060634	10.943512834495378	13.482794699319802	14.274515901687959	12.88043557533416	12.024838541132757	0.9528599464553331	-0.0696639	0.539666721211653	0.721441665268844	down	no	CD99	protein_coding	chrX:2691187-2741309:+	.	.	.	.	gi|164689702|dbj|AK309517.1|	1260	0	Homo sapiens cDNA, FLJ99558	.	.	.	.	.	.	.	.	pfam13553	FIIND	Function to find. The function to find (FIIND) was initially discovered in two proteins, NLRP1 (aka NALP1, CARD7, NAC, DEFCAP) and CARD8 (aka TUCAN, Cardinal). NLRP1 is a member of the Nod-like receptor (NLR) protein superfamily and is involved in apoptosis and inflammation. To date, it is the only NLR protein known to have a FIIND domain. The FIIND domain is also present in the CARD8 protein whe…	GO:0034109|homotypic cell-cell adhesion;GO:0072683|T cell extravasation;GO:2000391|positive regulation of neutrophil extravasation;	GO:0005737|cytoplasm;GO:0005886|plasma membrane;GO:0005887|integral component of plasma membrane;GO:0005925|focal adhesion;	GO:0005515|protein binding;	K06520	CD99, MIC2; CD99 antigen
ENSG00000002587	0	0	0	0	0	0.007254831579173761	0.5898353131090495	-0.761616	0.851935899476306	NA	down	no	HS3ST1	protein_coding	chr4:11393150-11429564:-	gi|4826764|ref|NP_005105.1|	1551	0	heparan sulfate glucosamine 3-O-sulfotransferase 1 precursor [Homo sapiens]	gi|14209802|gb|AC073991.2|	6966	0	Homo sapiens BAC clone RP11-512I20 from 4, complete sequence	O14792	602	0	Heparan sulfate glucosamine 3-O-sulfotransferase 1	.	.	.	.	pfam00685	Sulfotransfer_1	Sulfotransferase domain.	GO:0006024|glycosaminoglycan biosynthetic process;	GO:0005796|Golgi lumen;	GO:0008146|sulfotransferase activity;GO:0008467|[heparan sulfate]-glucosamine 3-sulfotransferase 1 activity;	K01024	HS3ST1; [heparan sulfate]-glucosamine 3-sulfotransferase 1 [EC:2.8.2.23]
ENSG00000002726	0.0137795474370288	0	0.014686270804082866	0.015340303881265832	0.009253925440071446	0	1.176863311828129	0.234946766596206	0.926286885282978	NA	up	no	AOC1	protein_coding	chr7:150824627-150861504:+	gi|73486661|ref|NP_001082.2|	4039	0	amiloride-sensitive amine oxidase [copper-containing] isoform 2 precursor [Homo sapiens]	gi|767947339|ref|XM_011516009.1|	2428	0	PREDICTED: Homo sapiens amine oxidase, copper containing 1 (AOC1), transcript variant X2, mRNA	P19801	1560	0	Amiloride-sensitive amine oxidase [copper-containing]	tynA	135	7e-32	COG3733	pfam01179	Cu_amine_oxid	Copper amine oxidase, enzyme domain. Copper amine oxidases are a ubiquitous and novel group of quinoenzymes that catalyse the oxidative deamination of primary amines to the corresponding aldehydes, with concomitant reduction of molecular oxygen to hydrogen peroxide. The enzymes are dimers of identical 70-90 kDa subunits, each of which contains a single copper ion and a covalently bound cofactor f…	GO:0009308|amine metabolic process;GO:0009445|putrescine metabolic process;GO:0035874|cellular response to copper ion starvation;GO:0046677|response to antibiotic;GO:0071280|cellular response to copper ion;GO:0071420|cellular response to histamine;GO:0071504|cellular response to heparin;GO:0097185|cellular response to azide;	GO:0005576|extracellular region;GO:0005615|extracellular space;GO:0005777|peroxisome;GO:0005886|plasma membrane;GO:0005923|bicellular tight junction;GO:0035580|specific granule lumen;GO:0070062|extracellular exosome;	GO:0005507|copper ion binding;GO:0005509|calcium ion binding;GO:0005515|protein binding;GO:0008131|primary amine oxidase activity;GO:0008201|heparin binding;GO:0008270|zinc ion binding;GO:0042803|protein homodimerization activity;GO:0044877|protein-containing complex binding;GO:0048038|quinone binding;GO:0052597|diamine oxidase activity;GO:0052598|histamine oxidase activity;GO:0052599|methylputre…	K11182	AOC1, ABP1; diamine oxidase [EC:1.4.3.22]
ENSG00000002745	0.09589957094961588	0.016984216015322635	0.051104982779648644	0	0.06440323844873254	0.13220508037048265	0.84502817946122	-0.242929	0.837190432653945	NA	down	no	WNT16	protein_coding	chr7:121325367-121341104:+	gi|17402916|ref|NP_476509.1|	1855	0	protein Wnt-16 isoform 1 precursor [Homo sapiens]	gi|17402915|ref|NM_057168.1|	3114	0	Homo sapiens wingless-type MMTV integration site family member 16 (WNT16), transcript variant 1, mRNA	Q9UBV4	719	0	Protein Wnt-16	.	.	.	.	pfam00110	wnt	wnt family. Wnt genes have been identified in vertebrates and invertebrates but not in plants, unicellular eukaryotes or prokaryotes. In humans, 19 WNT proteins are known. Because of their insolubility little is known about Wnt protein structure, but all have 23 or 24 Cys residues whose spacing is highly conserved. Signal transduction by Wnt proteins (including the Wnt/beta-catenin, the Wnt/Ca++,…	GO:0003408|optic cup formation involved in camera-type eye development;GO:0010628|positive regulation of gene expression;GO:0014068|positive regulation of phosphatidylinositol 3-kinase signaling;GO:0030182|neuron differentiation;GO:0030216|keratinocyte differentiation;GO:0043616|keratinocyte proliferation;GO:0045165|cell fate commitment;GO:0046330|positive regulation of JNK cascade;GO:0046849|bon…	GO:0005576|extracellular region;GO:0005615|extracellular space;GO:0005737|cytoplasm;	GO:0005109|frizzled binding;GO:0005125|cytokine activity;	K01558	WNT16; wingless-type MMTV integration site family, member 16
ENSG00000166106	0.5819759510442223	0.7845655829655531	0.6480445368794607	1.4601793147960938	1.505015538254497	1.0956776690844394	0.4999390136657944	-1.00018	7.85900003565672e-06	0.00012934701393997	down	yes	ADAMTS15	protein_coding	chr11:130448645-130476645:+	gi|21265058|ref|NP_620686.1|	4684	0	A disintegrin and metalloproteinase with thrombospondin motifs 15 preproprotein [Homo sapiens]	gi|291045218|ref|NM_139055.2|	5676	0	Homo sapiens ADAM metallopeptidase with thrombospondin type 1 motif 15 (ADAMTS15), mRNA	Q8TE58	1808	0	A disintegrin and metalloproteinase with thrombospondin motifs 15	.	.	.	.	pfam05986	ADAM_spacer1	ADAM-TS Spacer 1. This family represents the Spacer-1 region from the ADAM-TS family of metalloproteinases.	GO:0006508|proteolysis;GO:0007520|myoblast fusion;GO:0022617|extracellular matrix disassembly;GO:0030198|extracellular matrix organization;	GO:0005615|extracellular space;GO:0009986|cell surface;GO:0031012|extracellular matrix;GO:0062023|collagen-containing extracellular matrix;	GO:0004175|endopeptidase activity;GO:0004222|metalloendopeptidase activity;GO:0008201|heparin binding;GO:0008270|zinc ion binding;GO:0050840|extracellular matrix binding;	K08629	ADAMTS15; a disintegrin and metalloproteinase with thrombospondin motifs 15 [EC:3.4.24.-]
ENSG00000002822	9.931307170939832	9.811978174278952	12.511499105472803	10.321335823316742	9.72728734346648	9.205807563350577	1.1160081107643987	0.158347512218225	0.171621197741562	0.348999806883069	up	no	MAD1L1	protein_coding	chr7:1815793-2233243:-	gi|4580767|gb|AAD24498.1|AF083811_1	3197	0	mitotic checkpoint protein isoform MAD1a [Homo sapiens]	gi|62243373|ref|NM_001013837.1|	2696	0	Homo sapiens MAD1 mitotic arrest deficient-like 1 (yeast) (MAD1L1), transcript variant 3, mRNA	Q9Y6D9	1235	0	Mitotic spindle assembly checkpoint protein MAD1	.	.	.	.	pfam05557	MAD	Mitotic checkpoint protein. This family consists of several eukaryotic mitotic checkpoint (Mitotic arrest deficient or MAD) proteins. The mitotic spindle checkpoint monitors proper attachment of the bipolar spindle to the kinetochores of aligned sister chromatids and causes a cell cycle arrest in prometaphase when failures occur. Multiple components of the mitotic spindle checkpoint have been ide…	GO:0007094|mitotic spindle assembly checkpoint;GO:0042130|negative regulation of T cell proliferation;GO:0048538|thymus development;GO:0051301|cell division;GO:0051315|attachment of mitotic spindle microtubules to kinetochore;GO:0090235|regulation of metaphase plate congression;	GO:0000776|kinetochore;GO:0005635|nuclear envelope;GO:0005813|centrosome;GO:0005819|spindle;GO:0005829|cytosol;GO:0044615|nuclear pore nuclear basket;GO:0072686|mitotic spindle;GO:0097431|mitotic spindle pole;	GO:0005515|protein binding;GO:0042802|identical protein binding;GO:0043515|kinetochore binding;	K06679	MAD1; mitotic spindle assembly checkpoint protein MAD1
ENSG00000002834	41.86257345082634	37.64593212716226	41.91624752721199	65.39062518496756	65.22303211418674	52.73269526658493	0.6698219568817947	-0.57815	1.31091896332372e-08	5.66701233730388e-07	down	no	LASP1	protein_coding	chr17:38869859-38921770:+	gi|410444379|ref|NP_001258537.1|	799	1e-94	LIM and SH3 domain protein 1 isoform b [Homo sapiens]	gi|410444378|ref|NM_001271608.1|	4023	0	Homo sapiens LIM and SH3 protein 1 (LASP1), transcript variant 2, mRNA	Q14847	263	6e-78	LIM and SH3 domain protein 1	.	.	.	.	pfam00412	LIM	LIM domain. This family represents two copies of the LIM structural domain.	GO:0006811|ion transport;GO:0034220|ion transmembrane transport;	GO:0005737|cytoplasm;GO:0005925|focal adhesion;GO:0030864|cortical actin cytoskeleton;	GO:0005515|protein binding;GO:0015075|ion transmembrane transporter activity;GO:0045296|cadherin binding;GO:0046872|metal ion binding;GO:0051015|actin filament binding;	K24420	LASP1; LIM and SH3 domain protein 1
ENSG00000002919	8.873715150593636	8.97338636305704	7.022588797469765	6.857550099516708	7.620805754363255	6.890913920573639	1.174985398598181	0.232642828704418	0.062133560512824	0.170605838309098	up	no	SNX11	protein_coding	chr17:48103357-48123601:+	gi|119615163|gb|EAW94757.1|	1230	8e-158	sorting nexin 11, isoform CRA_e [Homo sapiens]	gi|426347795|ref|XM_004041484.1|	2612	0	PREDICTED: Gorilla gorilla gorilla sorting nexin 11 (SNX11), mRNA	Q9Y5W9	435	3e-143	Sorting nexin-11	SPBC887.06c	65.9	3e-11	COG5391	pfam00787	PX	PX domain. PX domains bind to phosphoinositides.	GO:0006886|intracellular protein transport;GO:0016050|vesicle organization;	GO:0005768|endosome;GO:0016020|membrane;	GO:0005515|protein binding;GO:1901981|phosphatidylinositol phosphate binding;	K17924	SNX10_11; sorting nexin-10/11
ENSG00000002933	0.015004131894331618	0.031887535849302893	0.09594861305307632	0.13362873855501284	0.11083951074984627	0.077566397456366	0.44709305239052993	-1.16135	0.228285600380406	NA	down	no	TMEM176A	protein_coding	chr7:150800403-150805118:+	gi|767948211|ref|XP_011514680.1|	353	8e-35	PREDICTED: transmembrane protein 176A isoform X3 [Homo sapiens]	gi|34529019|dbj|AK123468.1|	2034	0	Homo sapiens cDNA FLJ41474 fis, clone BRTHA2001717	Q96HP8	120	5e-29	Transmembrane protein 176A	.	.	.	.	pfam04103	CD20	CD20-like family. This family includes the CD20 protein and the beta subunit of the high affinity receptor for IgE Fc. The high affinity receptor for IgE is a tetrameric structure consisting of a single IgE-binding alpha subunit, a single beta subunit, and two disulfide-linked gamma subunits. The alpha subunit of Fc epsilon RI and most Fc receptors are homologous members of the Ig superfamily. By…	GO:2001199|negative regulation of dendritic cell differentiation;	GO:0016021|integral component of membrane;	GO:0005515|protein binding;	.	.
ENSG00000003056	71.42182740755057	73.7142832021814	62.922792655256245	64.78535107040317	64.51979304037978	67.91734532197553	1.0667401495912459	0.0932087885784207	0.278527851751767	0.48083906442397	up	no	M6PR	protein_coding	chr12:8940361-8949761:-	gi|4505061|ref|NP_002346.1|	1454	0	cation-dependent mannose-6-phosphate receptor isoform 1 precursor [Homo sapiens]	gi|333440432|ref|NM_002355.3|	2450	0	Homo sapiens mannose-6-phosphate receptor, cation dependent (M6PR), transcript variant 1, mRNA	P20645	564	0	Cation-dependent mannose-6-phosphate receptor	.	.	.	.	pfam02157	Man-6-P_recep	Mannose-6-phosphate receptor. This family includes both Cation-dependent and cation independent mannose-6-phosphate receptors.	GO:0006622|protein targeting to lysosome;GO:0006898|receptor-mediated endocytosis;GO:0007041|lysosomal transport;GO:0008333|endosome to lysosome transport;GO:0033299|secretion of lysosomal enzymes;	GO:0005765|lysosomal membrane;GO:0005768|endosome;GO:0005770|late endosome;GO:0005802|trans-Golgi network;GO:0005886|plasma membrane;GO:0005887|integral component of plasma membrane;GO:0016020|membrane;GO:0030133|transport vesicle;GO:0030669|clathrin-coated endocytic vesicle membrane;GO:0032588|trans-Golgi network membrane;GO:0048471|perinuclear region of cytoplasm;	GO:0004888|transmembrane signaling receptor activity;GO:0005515|protein binding;GO:0019904|protein domain specific binding;GO:1905394|retromer complex binding;	K10089	M6PR; cation-dependent mannose-6-phosphate receptor
ENSG00000003096	0.7769746707783857	0.8812042673944511	0.660888495622711	1.1560785162153329	0.9683266234010204	1.065970907228935	0.7372101327999366	-0.439852	0.0329015659476376	0.107555930727563	down	no	KLHL13	protein_coding	chrX:117897813-118117340:-	gi|635147852|ref|XP_008017725.1|	3143	0	PREDICTED: kelch-like protein 13 isoform X7 [Chlorocebus sabaeus]	gi|7242972|dbj|AB037730.1|	5331	0	Homo sapiens KIAA1309 mRNA for KIAA1309 protein	Q9P2N7	1207	0	Kelch-like protein 13	.	.	.	.	pfam07707	BACK	BTB And C-terminal Kelch. This domain is found associated with pfam00651 and pfam01344. The BACK domain is found juxtaposed to the BTB domain; they are separated by as little as two residues. This family appears to be closely related to the BTB domain (Finn RD, personal observation).	GO:0007049|cell cycle;GO:0016567|protein ubiquitination;GO:0032465|regulation of cytokinesis;GO:0051301|cell division;	GO:0005829|cytosol;GO:0030496|midbody;GO:0031463|Cul3-RING ubiquitin ligase complex;	GO:0004842|ubiquitin-protein transferase activity;GO:0005515|protein binding;GO:0047485|protein N-terminus binding;GO:0097602|cullin family protein binding;	K10447	KLHL9_13; kelch-like protein 9/13
ENSG00000003137	3.4499271152943027	3.6774355083195287	4.021652705618972	5.124916871489922	4.727855176817556	4.31383619966475	0.7961682359173439	-0.328855	0.01506469116514	0.059789845830017	down	no	CYP26B1	protein_coding	chr2:72129238-72147862:-	gi|9845285|ref|NP_063938.1|	2659	0	cytochrome P450 26B1 isoform 1 [Homo sapiens]	gi|480540321|ref|NM_019885.3|	4556	0	Homo sapiens cytochrome P450 family 26 subfamily B member 1 (CYP26B1), transcript variant 1, mRNA	Q9NR63	1023	0	Cytochrome P450 26B1	slr0574	263	9e-76	COG2124	pfam00067	p450	Cytochrome P450. Cytochrome P450s are haem-thiolate proteins involved in the oxidative degradation of various compounds. They are particularly well known for their role in the degradation of environmental toxins and mutagens. They can be divided into 4 classes, according to the method by which electrons from NAD(P)H are delivered to the catalytic site. Sequence conservation is relatively low with…	GO:0001709|cell fate determination;GO:0001768|establishment of T cell polarity;GO:0001822|kidney development;GO:0006766|vitamin metabolic process;GO:0006805|xenobiotic metabolic process;GO:0006954|inflammatory response;GO:0007140|male meiotic nuclear division;GO:0007283|spermatogenesis;GO:0009954|proximal/distal pattern formation;GO:0010628|positive regulation of gene expression;GO:0016125|sterol…	GO:0005737|cytoplasm;GO:0005789|endoplasmic reticulum membrane;	GO:0001972|retinoic acid binding;GO:0004497|monooxygenase activity;GO:0005506|iron ion binding;GO:0005515|protein binding;GO:0008401|retinoic acid 4-hydroxylase activity;GO:0016491|oxidoreductase activity;GO:0016709|oxidoreductase activity, acting on paired donors, with incorporation or reduction of molecular oxygen, NAD(P)H as one donor, and incorporation of one atom of oxygen;GO:0020037|heme bi…	K12664	CYP26B; cytochrome P450 family 26 subfamily B [EC:1.14.14.-]
ENSG00000003147	0.32051628054428244	0.6471184561168842	0.5465710875863958	0.4757599057503375	0.5955222245417102	0.6406924066940612	0.8910624381109059	-0.166402	0.609556766097248	0.775615187694055	down	no	ICA1	protein_coding	chr7:8113184-8262687:-	gi|12545395|ref|NP_071682.1|	2528	0	islet cell autoantigen 1 isoform a [Homo sapiens]	gi|451327627|ref|NM_004968.3|	2440	0	Homo sapiens islet cell autoantigen 1 (ICA1), transcript variant 2, mRNA	Q05084	976	0	Islet cell autoantigen 1	.	.	.	.	pfam04629	ICA69	Islet cell autoantigen ICA69, C-terminal domain. This family includes a 69 kD protein which has been identified as an islet cell autoantigen in type I diabetes mellitus. Its precise function is unknown.	GO:0006836|neurotransmitter transport;GO:0050796|regulation of insulin secretion;GO:0051049|regulation of transport;	GO:0000139|Golgi membrane;GO:0005737|cytoplasm;GO:0005794|Golgi apparatus;GO:0005829|cytosol;GO:0030667|secretory granule membrane;GO:0030672|synaptic vesicle membrane;GO:0043231|intracellular membrane-bounded organelle;	GO:0005515|protein binding;GO:0019904|protein domain specific binding;GO:0140090|membrane curvature sensor activity;	K19863	ICA1; islet cell auto antigen 1
ENSG00000003249	3.2854307516006456	2.795429906242255	3.1651645452984005	5.505862657813053	5.676953500839957	4.7750270624175215	0.5855973710994875	-0.772019	3.96494857640404e-08	1.43735864568791e-06	down	no	DBNDD1	protein_coding	chr16:90004871-90019890:-	gi|119587068|gb|EAW66664.1|	278	1e-25	hypothetical protein MGC3101, isoform CRA_b [Homo sapiens]	gi|40714623|gb|AC092143.4|	2889	0	Homo sapiens chromosome 16 clone RP11-566K11, complete sequence	Q9H9R9	111	3e-26	Dysbindin domain-containing protein 1	.	.	.	.	pfam04440	Dysbindin	Dysbindin (Dystrobrevin binding protein 1). Dysbindin is an evolutionary conserved 40-kDa coiled-coil-containing protein that binds to alpha- and beta-dystrobrevin in muscle and brain. Dystrophin and alpha-dystrobrevin are co-immunoprecipitated with dysbindin, indicating that dysbindin is DPC-associated in muscle. Dysbindin co-localizes with alpha-dystrobrevin at the sarcolemma and is up-regulate…	GO:0006469|negative regulation of protein kinase activity;	GO:0005737|cytoplasm;	.	.	.
ENSG00000003393	1.679668980924469	1.8444089278048692	1.6558057118649243	1.4366659421692376	1.5712752859879473	1.5757150855650828	1.1421311825454774	0.191728364832646	0.0545165663677178	0.154959910580044	up	no	ALS2	protein_coding	chr2:201700267-201782112:-	gi|158255494|dbj|BAF83718.1|	4962	0	unnamed protein product [Homo sapiens]	gi|209977017|ref|NG_008775.1|	3286	0	Homo sapiens ALS2, alsin Rho guanine nucleotide exchange factor (ALS2), RefSeqGene on chromosome 2	Q96Q42	1909	0	Alsin	SPBC557.03c	68.2	3e-10	COG5184	pfam02204	VPS9	Vacuolar sorting protein 9 (VPS9) domain. This domain acts as a GDP-GTP exchange factor (GEF). It activates Rab GTPases by stimulating the release of GDP and allowing GTP to bind.	GO:0001662|behavioral fear response;GO:0001701|in utero embryonic development;GO:0001881|receptor recycling;GO:0006979|response to oxidative stress;GO:0007032|endosome organization;GO:0007041|lysosomal transport;GO:0007409|axonogenesis;GO:0007528|neuromuscular junction development;GO:0007626|locomotory behavior;GO:0008104|protein localization;GO:0008219|cell death;GO:0016197|endosomal transport;G…	GO:0001726|ruffle;GO:0005634|nucleus;GO:0005769|early endosome;GO:0005813|centrosome;GO:0005829|cytosol;GO:0014069|postsynaptic density;GO:0016020|membrane;GO:0030027|lamellipodium;GO:0030425|dendrite;GO:0030426|growth cone;GO:0031982|vesicle;GO:0032991|protein-containing complex;GO:0043025|neuronal cell body;GO:0043197|dendritic spine;	GO:0005085|guanyl-nucleotide exchange factor activity;GO:0005096|GTPase activator activity;GO:0005515|protein binding;GO:0031267|small GTPase binding;GO:0042802|identical protein binding;GO:0042803|protein homodimerization activity;GO:0043539|protein serine/threonine kinase activator activity;	K04575	ALS2; amyotrophic lateral sclerosis 2 protein
ENSG00000003400	0.11698710356708185	0.23400176683398213	0.15402277358520147	0.25281452134515114	0.33274581764410444	0.3913312232573051	0.5207671508891382	-0.94129	0.0133262462070011	0.0545248045230356	down	no	CASP10	protein_coding	chr2:201182898-201229406:+	gi|47078272|ref|NP_116759.2|	1373	0	caspase-10 isoform 1 preproprotein [Homo sapiens]	gi|330864677|ref|NM_032976.3|	5814	0	Homo sapiens caspase 10 (CASP10), transcript variant 4, mRNA	Q92851	486	0	Caspase-10	.	.	.	.	pfam00656	Peptidase_C14	Caspase domain.	GO:0006508|proteolysis;GO:0006915|apoptotic process;GO:0006919|activation of cysteine-type endopeptidase activity involved in apoptotic process;GO:0042981|regulation of apoptotic process;GO:0043123|positive regulation of I-kappaB kinase/NF-kappaB signaling;GO:0097190|apoptotic signaling pathway;GO:0097194|execution phase of apoptosis;	GO:0005737|cytoplasm;GO:0005829|cytosol;GO:0031265|CD95 death-inducing signaling complex;GO:0097342|ripoptosome;	GO:0004197|cysteine-type endopeptidase activity;GO:0005515|protein binding;GO:0031625|ubiquitin protein ligase binding;GO:0035877|death effector domain binding;GO:0097153|cysteine-type endopeptidase activity involved in apoptotic process;GO:0097199|cysteine-type endopeptidase activity involved in apoptotic signaling pathway;GO:0097200|cysteine-type endopeptidase activity involved in execution pha…	K04400	CASP10; caspase 10 [EC:3.4.22.63]
ENSG00000003402	2.594659542461354	2.5771218791914086	2.490833080346436	2.154783472235865	2.205393337261282	2.3275716271819125	1.159132887279738	0.21304597171932	0.0263585299440731	0.0907355074226852	up	no	CFLAR	protein_coding	chr2:201116154-201176687:+	gi|187608571|ref|NP_003870.4|	2553	0	CASP8 and FADD-like apoptosis regulator isoform 1 [Homo sapiens]	gi|5931446|gb|AC007283.3|	12855	0	Homo sapiens BAC clone RP11-536I18 from 2, complete sequence	O15519	988	0	CASP8 and FADD-like apoptosis regulator	.	.	.	.	pfam00656	Peptidase_C14	Caspase domain.	GO:0006508|proteolysis;GO:0006915|apoptotic process;GO:0006919|activation of cysteine-type endopeptidase activity involved in apoptotic process;GO:0007519|skeletal muscle tissue development;GO:0010667|negative regulation of cardiac muscle cell apoptotic process;GO:0010976|positive regulation of neuron projection development;GO:0014732|skeletal muscle atrophy;GO:0014842|regulation of skeletal musc…	GO:0005737|cytoplasm;GO:0005829|cytosol;GO:0031264|death-inducing signaling complex;GO:0031265|CD95 death-inducing signaling complex;GO:0045121|membrane raft;GO:0097342|ripoptosome;	GO:0002020|protease binding;GO:0005123|death receptor binding;GO:0005515|protein binding;GO:0008047|enzyme activator activity;GO:0044877|protein-containing complex binding;GO:0097153|cysteine-type endopeptidase activity involved in apoptotic process;GO:0097199|cysteine-type endopeptidase activity involved in apoptotic signaling pathway;GO:0097200|cysteine-type endopeptidase activity involved in e…	K04724	CFLAR, FLIP; CASP8 and FADD-like apoptosis regulator
ENSG00000003436	5.268598316865903	6.21850231613908	4.7988599708182145	3.252469196207438	3.642911948968976	4.9454676948696035	1.391583269239392	0.476727238906271	0.000810219193006481	0.00597590525799261	up	no	TFPI	protein_coding	chr2:187464230-187565760:-	gi|106322|pir||B34087	542	2e-139	hypothetical protein (L1H 3' region) - human	gi|62089317|dbj|AB209866.1|	7681	0	Homo sapiens mRNA for tissue factor pathway inhibitor (lipoprotein-associated coagulation inhibitor) variant protein	O00370	210	6e-135	LINE-1 retrotransposable element ORF2 protein	.	.	.	.	pfam02994	Transposase_22	L1 transposable element.	GO:0007596|blood coagulation;GO:0010951|negative regulation of endopeptidase activity;GO:0030195|negative regulation of blood coagulation;GO:0032355|response to estradiol;GO:0071222|cellular response to lipopolysaccharide;GO:0071347|cellular response to interleukin-1;GO:0071383|cellular response to steroid hormone stimulus;	GO:0005576|extracellular region;GO:0005615|extracellular space;GO:0005783|endoplasmic reticulum;GO:0005886|plasma membrane;GO:0005901|caveola;GO:0009986|cell surface;GO:0031225|anchored component of membrane;	GO:0004866|endopeptidase inhibitor activity;GO:0004867|serine-type endopeptidase inhibitor activity;	K03909	TFPI; tissue factor pathway inhibitor
ENSG00000003509	10.673929566599151	12.800042055708854	10.934646635918117	9.369534922279998	11.323398199126371	11.952121415515187	1.064950689449684	0.0907866307014578	0.456825995435848	0.653646289491043	up	no	NDUFAF7	protein_coding	chr2:37231631-37253403:+	gi|211826135|gb|AAH12374.2|	1135	1e-144	C2orf56 protein, partial [Homo sapiens]	gi|40850957|gb|BC065206.1|	2974	0	Homo sapiens chromosome 2 open reading frame 56, mRNA (cDNA clone IMAGE:5192830), with apparent retained intron	Q7L592	444	2e-144	Protein arginine methyltransferase NDUFAF7, mitochondrial	AGc4024	123	5e-29	COG1565	pfam02636	Methyltransf_28	Putative S-adenosyl-L-methionine-dependent methyltransferase. This family is a putative S-adenosyl-L-methionine (SAM)-dependent methyltransferase. In eukaryotes it plays a role in mitochondrial complex I activity.	GO:0019918|peptidyl-arginine methylation, to symmetrical-dimethyl arginine;GO:0032981|mitochondrial respiratory chain complex I assembly;	GO:0005615|extracellular space;GO:0005739|mitochondrion;GO:0005759|mitochondrial matrix;	GO:0005515|protein binding;GO:0008168|methyltransferase activity;GO:0019899|enzyme binding;GO:0035243|protein-arginine omega-N symmetric methyltransferase activity;	K18164	NDUFAF7; NADH dehydrogenase [ubiquinone] 1 alpha subcomplex assembly factor 7
ENSG00000003756	10.351264686298599	10.1752197085738	9.845947069484279	10.789111066077531	11.602905347712563	10.827515664074078	0.924288518036732	-0.113585	0.184971626681318	0.368210915029407	down	no	RBM5	protein_coding	chr3:50088919-50119021:+	gi|62087206|dbj|BAD92050.1|	1638	0	RNA binding motif protein 5 variant [Homo sapiens]	gi|62087205|dbj|AB208813.1|	5583	0	Homo sapiens mRNA for RNA binding motif protein 5 variant protein	P52756	618	0	RNA-binding protein 5	.	.	.	.	pfam01585	G-patch	G-patch domain. This domain is found in a number of RNA binding proteins, and is also found in proteins that contain RNA binding domains. This suggests that this domain may have an RNA binding function. This domain has seven highly conserved glycines.	GO:0000245|spliceosomal complex assembly;GO:0000381|regulation of alternative mRNA splicing, via spliceosome;GO:0000398|mRNA splicing, via spliceosome;GO:0006396|RNA processing;GO:0006915|apoptotic process;GO:0008285|negative regulation of cell proliferation;GO:0043065|positive regulation of apoptotic process;	GO:0005634|nucleus;GO:0005654|nucleoplasm;GO:0005681|spliceosomal complex;	GO:0003677|DNA binding;GO:0003723|RNA binding;GO:0003729|mRNA binding;GO:0005515|protein binding;GO:0046872|metal ion binding;	K13094	RBM5_10; RNA-binding protein 5/10
ENSG00000003987	0.45181322110211636	0.5601261078494393	0.4414148628080507	0.18442906912217003	0.30848110056044176	0.3347872300836818	1.7616996796852087	0.816968006235077	0.00979748966118657	0.0430137036826854	up	no	MTMR7	protein_coding	chr8:17296794-17413528:-	gi|225543474|ref|NP_004677.3|	3484	0	myotubularin-related protein 7 [Homo sapiens]	gi|225543473|ref|NM_004686.4|	5107	0	Homo sapiens myotubularin related protein 7 (MTMR7), mRNA	Q9Y216	1344	0	Myotubularin-related protein 7	.	.	.	.	pfam06602	Myotub-related	Myotubularin-like phosphatase domain. This family represents the phosphatase domain within eukaryotic myotubularin-related proteins. Myotubularin is a dual-specific lipid phosphatase that dephosphorylates phosphatidylinositol 3-phosphate and phosphatidylinositol (3,5)-bi-phosphate. Mutations in gene encoding myotubularin-related proteins have been associated with disease.	GO:0006470|protein dephosphorylation;GO:0006661|phosphatidylinositol biosynthetic process;GO:0035335|peptidyl-tyrosine dephosphorylation;GO:0046855|inositol phosphate dephosphorylation;GO:0046856|phosphatidylinositol dephosphorylation;	GO:0005737|cytoplasm;GO:0005829|cytosol;GO:0012505|endomembrane system;GO:0016020|membrane;	GO:0004438|phosphatidylinositol-3-phosphatase activity;GO:0004725|protein tyrosine phosphatase activity;GO:0005515|protein binding;GO:0016312|inositol bisphosphate phosphatase activity;GO:0052629|phosphatidylinositol-3,5-bisphosphate 3-phosphatase activity;	K18083	MTMR6_7_8; myotubularin-related protein 6/7/8 [EC:3.1.3.64 3.1.3.95]
ENSG00000003989	3.3129692639454396	3.324085013166629	2.862758261170512	2.086560771717922	2.2647779679863964	2.913629384164959	1.3239578982370417	0.40485724527928	0.00509228195995626	0.0257023093518747	up	no	SLC7A2	protein_coding	chr8:17497088-17570573:+	gi|258645169|ref|NP_003037.4|	3438	0	cationic amino acid transporter 2 isoform 1 [Homo sapiens]	gi|258645168|ref|NM_003046.5|	7561	0	Homo sapiens solute carrier family 7 member 2 (SLC7A2), transcript variant 1, mRNA	P52569	1210	0	Cationic amino acid transporter 2	XF2207	240	1e-66	COG0531	pfam13520	AA_permease_2	Amino acid permease.	GO:0006865|amino acid transport;GO:0097638|L-arginine import across plasma membrane;GO:1903352|L-ornithine transmembrane transport;GO:1903401|L-lysine transmembrane transport;	GO:0005886|plasma membrane;GO:0005887|integral component of plasma membrane;GO:0030054|cell junction;	GO:0000064|L-ornithine transmembrane transporter activity;GO:0015171|amino acid transmembrane transporter activity;GO:0015174|basic amino acid transmembrane transporter activity;GO:0015181|arginine transmembrane transporter activity;GO:0015189|L-lysine transmembrane transporter activity;	K13864	SLC7A2, ATRC2; solute carrier family 7 (cationic amino acid transporter), member 2
ENSG00000004059	31.616065455249142	31.226686325526273	34.85421431578676	39.684248189921725	36.35998635085659	31.418012151780715	0.9196425023281565	-0.120855	0.281646072954538	0.484487033274078	down	no	ARF5	protein_coding	chr7:127588386-127591700:+	gi|351705750|gb|EHB08669.1|	585	3e-78	ADP-ribosylation factor 5 [Heterocephalus glaber]	gi|164695896|dbj|AK308548.1|	922	0	Homo sapiens cDNA, FLJ98589	P84083	198	7e-59	ADP-ribosylation factor 5	.	.	.	.	pfam00025	Arf	ADP-ribosylation factor family. Pfam combines a number of different Prosite families together	GO:0006886|intracellular protein transport;GO:0006890|retrograde vesicle-mediated transport, Golgi to ER;GO:0016192|vesicle-mediated transport;	GO:0005737|cytoplasm;GO:0005794|Golgi apparatus;GO:0005886|plasma membrane;GO:0048471|perinuclear region of cytoplasm;GO:0070062|extracellular exosome;	GO:0003924|GTPase activity;GO:0005515|protein binding;GO:0005525|GTP binding;	K07940	ARF5; ADP-ribosylation factor 5
ENSG00000004139	1.334182810754782	1.1281985342392575	1.2968010182298741	2.410998470774588	2.265230951118175	1.840894731008417	0.5833707701486723	-0.777515	1.54507475545851e-07	4.47506899798987e-06	down	no	SARM1	protein_coding	chr17:28364356-28404049:+	gi|635088676|ref|XP_008008963.1|	3341	0	PREDICTED: sterile alpha and TIR motif-containing protein 1 [Chlorocebus sabaeus]	gi|686752761|ref|XM_002827156.3|	9602	0	PREDICTED: Pongo abelii sterile alpha and TIR motif containing 1 (SARM1), transcript variant X1, mRNA	Q6SZW1	1269	0	Sterile alpha and TIR motif-containing protein 1	.	.	.	.	pfam13676	TIR_2	TIR domain. This is a family of bacterial Toll-like receptors.	GO:0007165|signal transduction;GO:0007399|nervous system development;GO:0009749|response to glucose;GO:0019677|NAD catabolic process;GO:0030154|cell differentiation;GO:0034128|negative regulation of MyD88-independent toll-like receptor signaling pathway;GO:0042981|regulation of apoptotic process;GO:0045087|innate immune response;GO:0048678|response to axon injury;GO:0048814|regulation of dendrite…	GO:0005737|cytoplasm;GO:0005739|mitochondrion;GO:0005829|cytosol;GO:0005874|microtubule;GO:0030424|axon;GO:0030425|dendrite;GO:0031315|extrinsic component of mitochondrial outer membrane;GO:0045202|synapse;	GO:0003953|NAD+ nucleosidase activity;GO:0005515|protein binding;GO:0035591|signaling adaptor activity;GO:0050135|NAD(P)+ nucleosidase activity;GO:0061809|NAD+ nucleotidase, cyclic ADP-ribose generating;	.	.
ENSG00000004142	49.199425127421804	49.56062933470758	47.730446118980794	44.72253590136155	43.23652316651089	43.15173823292553	1.1302019824861933	0.176580624933498	0.0322544432969574	0.105841898977414	up	no	POLDIP2	protein_coding	chr17:28346633-28357527:-	gi|635088682|ref|XP_008008966.1|	1806	0	PREDICTED: polymerase delta-interacting protein 2 [Chlorocebus sabaeus]	gi|588480523|ref|NM_015584.4|	2670	0	Homo sapiens polymerase (DNA) delta interacting protein 2 (POLDIP2), transcript variant 1, mRNA	Q9Y2S7	686	0	Polymerase delta-interacting protein 2	BMEI1618	78.6	1e-15	COG2967	pfam04379	DUF525	Protein of unknown function (DUF525). Members of this family include the bacterial protein ApaG and the C termini of some F-box proteins (pfam00646). F-box proteins contain a carboxyl-terminal domain that interacts with protein substrates, so this family may be involved in protein-protein interaction. The function of ApaG proteins is unknown, but mutations in the Salmonella typhimurium ApaG homol…	GO:0016242|negative regulation of macroautophagy;GO:0045931|positive regulation of mitotic cell cycle;GO:0051894|positive regulation of focal adhesion assembly;GO:0070584|mitochondrion morphogenesis;GO:0070987|error-free translesion synthesis;GO:0090307|mitotic spindle assembly;GO:1903490|positive regulation of mitotic cytokinesis;GO:1904531|positive regulation of actin filament binding;GO:199087…	GO:0005634|nucleus;GO:0005739|mitochondrion;GO:0005759|mitochondrial matrix;GO:0005886|plasma membrane;GO:0005911|cell-cell junction;GO:0030496|midbody;GO:0042645|mitochondrial nucleoid;GO:0072686|mitotic spindle;	GO:0003677|DNA binding;GO:0005515|protein binding;	K17809	POLDIP2; polymerase delta-interacting protein 2
ENSG00000004399	7.549464685893628	7.094152595324683	8.139322752819563	7.268154758960871	7.1705731418554075	6.716355615933528	1.0895039342271964	0.123671406072744	0.212990398165156	0.402641868924007	up	no	PLXND1	protein_coding	chr3:129555214-129606676:-	gi|296452982|sp|Q9Y4D7.3|PLXD1_HUMAN	9725	0	RecName: Full=Plexin-D1; Flags: Precursor	gi|157694523|ref|NM_015103.2|	6904	0	Homo sapiens plexin D1 (PLXND1), mRNA	Q9Y4D7	3721	0	Plexin-D1	.	.	.	.	pfam08337	Plexin_cytopl	Plexin cytoplasmic RasGAP domain. This family features the C-terminal regions of various plexins. Plexins are receptors for semaphorins, and plexin signalling is important in path finding and patterning of both neurons and developing blood vessels. The cytoplasmic region, which has been called a SEX domain in some members of this family, is involved in downstream signalling pathways, by interacti…	GO:0001525|angiogenesis;GO:0001569|branching involved in blood vessel morphogenesis;GO:0001822|kidney development;GO:0003151|outflow tract morphogenesis;GO:0003279|cardiac septum development;GO:0007162|negative regulation of cell adhesion;GO:0007416|synapse assembly;GO:0008360|regulation of cell shape;GO:0030334|regulation of cell migration;GO:0032092|positive regulation of protein binding;GO:003…	GO:0002116|semaphorin receptor complex;GO:0005886|plasma membrane;GO:0005887|integral component of plasma membrane;GO:0030027|lamellipodium;GO:0031258|lamellipodium membrane;	GO:0005515|protein binding;GO:0017154|semaphorin receptor activity;GO:0019904|protein domain specific binding;	K06822	PLXND; plexin D
ENSG00000004455	25.453230705204312	24.403570941360353	23.77753171155167	27.28628382503942	26.444873025199247	26.16564491032848	0.9321425538774557	-0.101377	0.19716484596096	0.38361689064534	down	no	AK2	protein_coding	chr1:33007940-33080996:-	gi|88192646|pdb|2C9Y|A	1263	2e-156	Chain A, Structure Of Human Adenylate Kinase 2	gi|282721038|ref|NG_016269.1|	5417	0	Homo sapiens adenylate kinase 2 (AK2), RefSeqGene (LRG_133) on chromosome 1	Q5REI7	490	6e-158	Adenylate kinase 2, mitochondrial	SPAC4G9.03	274	5e-82	COG0563	pfam00406	ADK	Adenylate kinase.	GO:0006172|ADP biosynthetic process;GO:0015949|nucleobase-containing small molecule interconversion;GO:0016310|phosphorylation;GO:0046033|AMP metabolic process;GO:0046034|ATP metabolic process;GO:0046940|nucleoside monophosphate phosphorylation;	GO:0005737|cytoplasm;GO:0005739|mitochondrion;GO:0005758|mitochondrial intermembrane space;GO:0070062|extracellular exosome;GO:0097226|sperm mitochondrial sheath;	GO:0004017|adenylate kinase activity;GO:0005515|protein binding;GO:0005524|ATP binding;	K00939	adk, AK; adenylate kinase [EC:2.7.4.3]
ENSG00000004468	0	0.008084655253611357	0	0.00846994173756343	0.005109430030058407	0	0.6345426948879241	-0.656211	0.826905755495664	NA	down	no	CD38	protein_coding	chr4:15778275-15853232:+	gi|38454326|ref|NP_001766.2|	1486	0	ADP-ribosyl cyclase/cyclic ADP-ribose hydrolase 1 [Homo sapiens]	gi|926657656|ref|NM_001775.3|	5620	0	Homo sapiens CD38 molecule (CD38), transcript variant 1, mRNA	P28907	577	0	ADP-ribosyl cyclase/cyclic ADP-ribose hydrolase 1	.	.	.	.	pfam02267	Rib_hydrolayse	ADP-ribosyl cyclase. ADP-ribosyl cyclase EC:3.2.2.5 (also know as cyclic ADP-ribose hydrolase or CD38) synthesizes cyclic-ADP ribose, a second messenger for glucose-induced insulin secretion.	GO:0001666|response to hypoxia;GO:0007165|signal transduction;GO:0007204|positive regulation of cytosolic calcium ion concentration;GO:0007565|female pregnancy;GO:0009410|response to xenobiotic stimulus;GO:0010977|negative regulation of neuron projection development;GO:0014824|artery smooth muscle contraction;GO:0019674|NAD metabolic process;GO:0030307|positive regulation of cell growth;GO:003089…	GO:0005634|nucleus;GO:0005886|plasma membrane;GO:0009986|cell surface;GO:0016020|membrane;GO:0016021|integral component of membrane;GO:0016323|basolateral plasma membrane;GO:0030667|secretory granule membrane;GO:0070062|extracellular exosome;	GO:0003953|NAD+ nucleosidase activity;GO:0016740|transferase activity;GO:0016849|phosphorus-oxygen lyase activity;GO:0042802|identical protein binding;GO:0050135|NAD(P)+ nucleosidase activity;GO:0061809|NAD+ nucleotidase, cyclic ADP-ribose generating;	K01242	CD38; ADP-ribosyl cyclase 1 [EC:3.2.2.6 2.4.99.20]
ENSG00000004478	92.27399879141377	87.68047732914793	92.29344106811713	106.08896005294784	102.10673789314635	95.77086586800996	0.9059407862871754	-0.142511	0.0787738780188969	0.202207249534565	down	no	FKBP4	protein_coding	chr12:2794970-2805423:+	gi|4503729|ref|NP_002005.1|	2321	0	peptidyl-prolyl cis-trans isomerase FKBP4 [Homo sapiens]	gi|206725538|ref|NM_002014.3|	3715	0	Homo sapiens FK506 binding protein 4 (FKBP4), mRNA	Q02790	898	0	Peptidyl-prolyl cis-trans isomerase FKBP4	YNL135c	104	2e-24	COG0545	pfam00254	FKBP_C	FKBP-type peptidyl-prolyl cis-trans isomerase.	GO:0000413|protein peptidyl-prolyl isomerization;GO:0006457|protein folding;GO:0006825|copper ion transport;GO:0010977|negative regulation of neuron projection development;GO:0031111|negative regulation of microtubule polymerization or depolymerization;GO:0031115|negative regulation of microtubule polymerization;GO:0061077|chaperone-mediated protein folding;	GO:0005654|nucleoplasm;GO:0005737|cytoplasm;GO:0005739|mitochondrion;GO:0005829|cytosol;GO:0005874|microtubule;GO:0032991|protein-containing complex;GO:0043025|neuronal cell body;GO:0044295|axonal growth cone;GO:0048471|perinuclear region of cytoplasm;GO:0070062|extracellular exosome;	GO:0003723|RNA binding;GO:0003755|peptidyl-prolyl cis-trans isomerase activity;GO:0005515|protein binding;GO:0005528|FK506 binding;GO:0030674|protein binding, bridging;GO:0031072|heat shock protein binding;GO:0032767|copper-dependent protein binding;GO:0048156|tau protein binding;	K09571	FKBP4_5; FK506-binding protein 4/5 [EC:5.2.1.8]
ENSG00000004487	22.498039344779883	23.519742338018784	21.055252905215244	26.66908445867503	26.59209715548166	24.91735252282671	0.867391662301931	-0.205245	0.0180177614351512	0.0684607047782606	down	no	KDM1A	protein_coding	chr1:23019443-23083689:+	gi|918615260|ref|XP_013375040.1|	3906	0	PREDICTED: lysine-specific histone demethylase 1A isoform X1 [Chinchilla lanigera]	gi|226437585|ref|NM_001009999.2|	3085	0	Homo sapiens lysine (K)-specific demethylase 1A (KDM1A), transcript variant 1, mRNA	O60341	1309	0	Lysine-specific histone demethylase 1A	.	.	.	.	pfam01593	Amino_oxidase	Flavin containing amine oxidoreductase. This family consists of various amine oxidases, including maze polyamine oxidase (PAO) and various flavin containing monoamine oxidases (MAO). The aligned region includes the flavin binding site of these enzymes. The family also contains phytoene dehydrogenases and related enzymes. In vertebrates MAO plays an important role regulating the intracellular leve…	GO:0000122|negative regulation of transcription by RNA polymerase II;GO:0000380|alternative mRNA splicing, via spliceosome;GO:0002052|positive regulation of neuroblast proliferation;GO:0006357|regulation of transcription by RNA polymerase II;GO:0006482|protein demethylation;GO:0010569|regulation of double-strand break repair via homologous recombination;GO:0010976|positive regulation of neuron pr…	GO:0000781|chromosome, telomeric region;GO:0000785|chromatin;GO:0005634|nucleus;GO:0005654|nucleoplasm;GO:0005667|transcription factor complex;GO:0032991|protein-containing complex;GO:1990391|DNA repair complex;	GO:0002039|p53 binding;GO:0003682|chromatin binding;GO:0005515|protein binding;GO:0008134|transcription factor binding;GO:0016491|oxidoreductase activity;GO:0019899|enzyme binding;GO:0030374|nuclear receptor transcription coactivator activity;GO:0032451|demethylase activity;GO:0032452|histone demethylase activity;GO:0032453|histone demethylase activity (H3-K4 specific);GO:0032454|histone demethyl…	K11450	KDM1A, AOF2, LSD1; [histone H3]-N6,N6-dimethyl-L-lysine4 FAD-dependent demethylase [EC:1.14.99.66]
ENSG00000004534	12.472331101664798	11.012864441337028	11.441914829280053	14.211262559683215	14.529667065990749	13.811926078459004	0.8301487449656101	-0.268558	0.00333551321031191	0.0184819420789161	down	no	RBM6	protein_coding	chr3:49940007-50100045:+	gi|5032033|ref|NP_005768.1|	4058	0	RNA-binding protein 6 isoform 1 [Homo sapiens]	gi|34367697|emb|BX648535.1|	4293	0	Homo sapiens mRNA; cDNA DKFZp779N0931 (from clone DKFZp779N0931)	P78332	1564	0	RNA-binding protein 6	.	.	.	.	pfam14259	RRM_6	RNA recognition motif (a.k.a. RRM, RBD, or RNP domain).	GO:0000398|mRNA splicing, via spliceosome;GO:0006396|RNA processing;	GO:0005634|nucleus;	GO:0003677|DNA binding;GO:0003723|RNA binding;GO:0005515|protein binding;	.	.
ENSG00000004660	1.866951636579203	2.058451335453735	2.124449191315646	1.9533966936120155	2.1399238825661464	1.7561416407184143	1.0431149463952976	0.0608981448731528	0.682368603490184	0.823758289097466	up	no	CAMKK1	protein_coding	chr17:3860315-3894891:-	gi|767992596|ref|XP_011522334.1|	1199	3e-150	PREDICTED: calcium/calmodulin-dependent protein kinase kinase 1 isoform X3 [Homo sapiens]	gi|34536055|dbj|AK128601.1|	3892	0	Homo sapiens cDNA FLJ46760 fis, clone TRACH3024020, highly similar to Rattus norvegicus calcium/calmodulin-dependent protein kinase kinase 1, alpha (Camkk1)	Q8N5S9	441	2e-139	Calcium/calmodulin-dependent protein kinase kinase 1	.	.	.	.	pfam13900	GVQW	Putative binding domain. This short domain is often found nested inside other longer domains. The function is not known, but the domain carries a highly conserved GVQW motif. The members are rich in proline and cysteine. This may be a binding domain.	GO:0006468|protein phosphorylation;GO:0035556|intracellular signal transduction;GO:0045860|positive regulation of protein kinase activity;	GO:0005654|nucleoplasm;GO:0005737|cytoplasm;GO:0005829|cytosol;	GO:0004674|protein serine/threonine kinase activity;GO:0004683|calmodulin-dependent protein kinase activity;GO:0005515|protein binding;GO:0005516|calmodulin binding;GO:0005524|ATP binding;	K00908	CAMKK1; calcium/calmodulin-dependent protein kinase kinase 1 [EC:2.7.11.17]
ENSG00000004700	28.051906039765274	34.95769632161238	26.17527166687338	22.207799487830826	24.457074413098567	28.004667376620763	1.207562914157595	0.272098355585823	0.0217366758098337	0.0787571525811231	up	no	RECQL	protein_coding	chr12:21468910-21501669:-	gi|14591902|ref|NP_116559.1|	3442	0	ATP-dependent DNA helicase Q1 [Homo sapiens]	gi|209977006|ref|NM_002907.3|	3745	0	Homo sapiens RecQ like helicase (RECQL), transcript variant 1, mRNA	P46063	1329	0	ATP-dependent DNA helicase Q1	YMR190c	424	1e-124	COG0514	pfam00270	DEAD	DEAD/DEAH box helicase. Members of this family include the DEAD and DEAH box helicases. Helicases are involved in unwinding nucleic acids. The DEAD box helicases are involved in various aspects of RNA metabolizm, including nuclear transcription, pre mRNA splicing, ribosome biogenesis, nucleocytoplasmic transport, translation, RNA decay and organellar gene expression.	GO:0000724|double-strand break repair via homologous recombination;GO:0006268|DNA unwinding involved in DNA replication;GO:0006281|DNA repair;GO:0006310|DNA recombination;GO:0032508|DNA duplex unwinding;	GO:0005634|nucleus;GO:0005654|nucleoplasm;GO:0005694|chromosome;GO:0005737|cytoplasm;GO:0016020|membrane;	GO:0003677|DNA binding;GO:0003678|DNA helicase activity;GO:0005515|protein binding;GO:0005524|ATP binding;GO:0009378|four-way junction helicase activity;GO:0016887|ATPase activity;GO:0036310|annealing helicase activity;GO:0043138|3'-5' DNA helicase activity;	K10899	RECQL; ATP-dependent DNA helicase Q1 [EC:5.6.2.4]
ENSG00000004766	4.420670252457238	4.900494456275871	4.071718263937693	3.5421803178446947	3.661505006213452	4.344967888815862	1.1734608072496155	0.230769657684808	0.0517667848511952	0.149446699897022	up	no	VPS50	protein_coding	chr7:93232340-93361123:+	gi|58257714|dbj|BAB47490.2|	4829	0	KIAA1861 protein [Homo sapiens]	gi|384229073|ref|NM_001257998.1|	5736	0	Homo sapiens VPS50, EARP/GARPII complex subunit (VPS50), transcript variant 3, mRNA	Q96JG6	1842	0	Syndetin	.	.	.	.	pfam10475	DUF2450	Protein of unknown function N-terminal domain (DUF2450). This protein is found in eukaryotes but its function is not known. The C-terminal part of some members is DUF2451.	GO:0015031|protein transport;GO:0032456|endocytic recycling;	GO:0016020|membrane;GO:0055037|recycling endosome;GO:0070062|extracellular exosome;GO:1990745|EARP complex;	GO:0000149|SNARE binding;GO:0005515|protein binding;	K23288	VPS50; syndetin
ENSG00000004776	0.15130326739150532	0.3537130462959071	0.16125934241374051	0.13475264615886878	0.16257708452951508	0.25030010575942885	1.230754564660271	0.299543090294313	0.710344642100108	0.842449683521302	up	no	HSPB6	protein_coding	chr19:35754566-35758079:-	gi|667279980|ref|XP_008573901.1|	594	3e-70	PREDICTED: heat shock protein beta-6 [Galeopterus variegatus]	gi|367460077|ref|NM_144617.2|	1460	0	Homo sapiens heat shock protein family B (small) member 6 (HSPB6), mRNA	O14558	228	2e-70	Heat shock protein beta-6	.	.	.	.	pfam00011	HSP20	Hsp20/alpha crystallin family.	GO:0006937|regulation of muscle contraction;GO:0010667|negative regulation of cardiac muscle cell apoptotic process;GO:0045766|positive regulation of angiogenesis;GO:0061077|chaperone-mediated protein folding;	GO:0005576|extracellular region;GO:0005634|nucleus;GO:0005730|nucleolus;GO:0005737|cytoplasm;GO:0005794|Golgi apparatus;GO:0005829|cytosol;	GO:0005212|structural constituent of eye lens;GO:0042803|protein homodimerization activity;GO:0051082|unfolded protein binding;GO:0051087|chaperone binding;	K09545	HSPB6; heat shock protein beta-6
ENSG00000004777	2.1423161948410003	2.0973117364503047	2.928101766197603	3.7872410531566634	3.68337548080021	2.8713133805178583	0.7006443301187182	-0.513246	0.00289286816089542	0.0165117501974854	down	no	ARHGAP33	protein_coding	chr19:35774532-35788822:+	gi|530415643|ref|XP_005258545.1|	4695	0	PREDICTED: rho GTPase-activating protein 33 isoform X6 [Homo sapiens]	gi|289547506|ref|NM_001172630.1|	4219	0	Homo sapiens Rho GTPase activating protein 33 (ARHGAP33), transcript variant 2, mRNA	O14559	1813	0	Rho GTPase-activating protein 33	.	.	.	.	pfam00620	RhoGAP	RhoGAP domain. GTPase activator proteins towards Rho/Rac/Cdc42-like small GTPases.	GO:0007264|small GTPase mediated signal transduction;GO:0009636|response to toxic substance;GO:0015031|protein transport;GO:0050790|regulation of catalytic activity;GO:0061001|regulation of dendritic spine morphogenesis;	GO:0005737|cytoplasm;GO:0005829|cytosol;GO:0005886|plasma membrane;GO:0032991|protein-containing complex;GO:0043197|dendritic spine;	GO:0005096|GTPase activator activity;GO:0005515|protein binding;GO:0019901|protein kinase binding;GO:0035091|phosphatidylinositol binding;	K17933	ARHGAP33, SNX26; Rho GTPase-activating protein 33
ENSG00000004779	31.072452197711197	25.78440980186655	27.693354389368675	26.78809484047373	25.031724843681012	25.192754152458946	1.1114674125038049	0.152465650111771	0.170348523949769	0.347239282648804	up	no	NDUFAB1	protein_coding	chr16:23581014-23596316:-	gi|2576345|gb|AAC05814.1|	809	6e-106	Acyl carrier protein, Mitochondrial (ACP) (5'partial) [Homo sapiens]	gi|2576344|gb|AC002400.1|HUAC002400	506	0	Human Chromosome 16 BAC clone CIT987SK-A-735G6, complete sequence	Q0MQC3	315	3e-107	Acyl carrier protein, mitochondrial	YKL192c	71.2	1e-14	COG0236	pfam00550	PP-binding	Phosphopantetheine attachment site. A 4'-phosphopantetheine prosthetic group is attached through a serine. This prosthetic group acts as a a 'swinging arm' for the attachment of activated fatty acid and amino-acid groups. This domain forms a four helix bundle. This family includes members not included in Prosite. The inclusion of these members is supported by sequence analysis and functional evid…	GO:0006120|mitochondrial electron transport, NADH to ubiquinone;GO:0006633|fatty acid biosynthetic process;GO:0009249|protein lipoylation;GO:0032981|mitochondrial respiratory chain complex I assembly;	GO:0005654|nucleoplasm;GO:0005739|mitochondrion;GO:0005743|mitochondrial inner membrane;GO:0005747|mitochondrial respiratory chain complex I;GO:0005759|mitochondrial matrix;GO:0031966|mitochondrial membrane;	GO:0000035|acyl binding;GO:0000036|acyl carrier activity;GO:0005504|fatty acid binding;GO:0005509|calcium ion binding;GO:0005515|protein binding;	K03955	NDUFAB1; NADH dehydrogenase (ubiquinone) 1 alpha/beta subcomplex 1, acyl-carrier protein
ENSG00000004799	1.917316069901123	2.098387927977608	2.1291343529887423	0.8691308436672813	1.3107419656115282	1.5906505620631661	1.64390973078795	0.717131080941689	0.000826746167050632	0.00607680336896457	up	no	PDK4	protein_coding	chr7:95583499-95596516:-	gi|4505693|ref|NP_002603.1|	2218	0	pyruvate dehydrogenase kinase, isozyme 4 [Homo sapiens]	gi|94421466|ref|NM_002612.3|	3601	0	Homo sapiens pyruvate dehydrogenase kinase 4 (PDK4), mRNA	Q16654	858	0	[Pyruvate dehydrogenase (acetyl-transferring)] kinase isozyme 4, mitochondrial	SPAC644.11c	199	4e-54	COG0642	pfam10436	BCDHK_Adom3	Mitochondrial branched-chain alpha-ketoacid dehydrogenase kinase. Catabolism and synthesis of leucine, isoleucine and valine are finely balanced, allowing the body to make the most of dietary input but removing excesses to prevent toxic build-up of their corresponding keto-acids. This is the butyryl-CoA dehydrogenase, subunit A domain 3, a largely alpha-helical bundle of the enzyme BCDHK. This en…	GO:0006006|glucose metabolic process;GO:0006468|protein phosphorylation;GO:0006885|regulation of pH;GO:0008286|insulin receptor signaling pathway;GO:0009267|cellular response to starvation;GO:0010510|regulation of acetyl-CoA biosynthetic process from pyruvate;GO:0010565|regulation of cellular ketone metabolic process;GO:0010906|regulation of glucose metabolic process;GO:0042304|regulation of fatt…	GO:0005739|mitochondrion;GO:0005759|mitochondrial matrix;	GO:0004672|protein kinase activity;GO:0004740|pyruvate dehydrogenase (acetyl-transferring) kinase activity;GO:0005515|protein binding;GO:0005524|ATP binding;	K00898	PDK2_3_4; pyruvate dehydrogenase kinase 2/3/4 [EC:2.7.11.2]
ENSG00000004809	0	0.04256704459228033	0	0.014865213845526606	0.03586932348718761	0.02761181100136008	0.5360492651371364	-0.899562	0.616178477797149	NA	down	no	SLC22A16	protein_coding	chr6:110424687-110476641:-	gi|119568700|gb|EAW48315.1|	2816	0	solute carrier family 22 (organic cation transporter), member 16, isoform CRA_c [Homo sapiens]	gi|24817719|dbj|AB055798.1|	2030	0	Homo sapiens hCT2 mRNA for carnitine transporter 2, complete cds	Q86VW1	1009	0	Solute carrier family 22 member 16	.	.	.	.	pfam00083	Sugar_tr	Sugar (and other) transporter.	GO:0007283|spermatogenesis;GO:0007338|single fertilization;GO:0015695|organic cation transport;GO:0015837|amine transport;GO:0015879|carnitine transport;GO:0030154|cell differentiation;GO:0030317|flagellated sperm motility;GO:0046717|acid secretion;GO:1902603|carnitine transmembrane transport;	GO:0005829|cytosol;GO:0005886|plasma membrane;GO:0016021|integral component of membrane;	GO:0005275|amine transmembrane transporter activity;GO:0015101|organic cation transmembrane transporter activity;GO:0015226|carnitine transmembrane transporter activity;	K08212	SLC22A16; MFS transporter, OCT family, solute carrier family 22 (organic cation transporter), member 16
ENSG00000004838	0.3431007148962373	0.518097953962739	0.2309541900903748	0.3216525607170506	0.2789246519454972	0.26138989929947964	1.2819948149001357	0.358390426907521	0.476071874691133	0.669907679149402	up	no	ZMYND10	protein_coding	chr3:50341110-50345732:-	gi|37594444|ref|NP_056980.2|	2110	0	zinc finger MYND domain-containing protein 10 isoform 1 [Homo sapiens]	gi|817475217|ref|NM_015896.3|	1774	0	Homo sapiens zinc finger MYND-type containing 10 (ZMYND10), transcript variant 1, mRNA	O75800	820	0	Zinc finger MYND domain-containing protein 10	.	.	.	.	pfam01753	zf-MYND	MYND finger.	GO:0003341|cilium movement;GO:0006457|protein folding;GO:0036158|outer dynein arm assembly;GO:0036159|inner dynein arm assembly;GO:0044458|motile cilium assembly;GO:0061512|protein localization to cilium;GO:1905505|positive regulation of motile cilium assembly;	GO:0005737|cytoplasm;GO:0016324|apical plasma membrane;GO:0034451|centriolar satellite;	GO:0005515|protein binding;GO:0044183|protein binding involved in protein folding;GO:0046872|metal ion binding;GO:0060090|molecular adaptor activity;	K24030	ZMYND10; zinc finger MYND domain-containing protein 10
ENSG00000205795	0.8795678246000596	0.9346508927125493	0.6249634985796444	1.8155871984573402	2.0551125418301552	1.0420379359022236	0.499281353131205	-1.00208	0.00113167656743084	0.00783564805930709	down	yes	CYS1	protein_coding	chr2:10056780-10080944:-	gi|81158080|ref|NP_001032237.1|	315	9e-30	cystin-1 [Homo sapiens]	gi|209180485|ref|NM_001037160.2|	2719	0	Homo sapiens cystin 1 (CYS1), mRNA	Q717R9	125	3e-31	Cystin-1	.	.	.	.	pfam03251	Tymo_45kd_70kd	Tymovirus 45/70Kd protein. Tymoviruses are single stranded RNA viruses. This family includes a protein of unknown function that has been named based on its molecular weight. Tymoviruses such as the ononis yellow mosaic tymovirus encode only three proteins. Of these two are overlapping this protein overlaps a larger ORF that is thought to be the polymerase.	.	GO:0005829|cytosol;GO:0005856|cytoskeleton;GO:0005929|cilium;GO:0060170|ciliary membrane;	GO:0005515|protein binding;	K25402	CYS1; cystin-1
ENSG00000004848	0	0	0.0178555623841547	0	0	0.017321667562991944	1.1488217438776749	0.200154960582463	0.955700354861491	NA	up	no	ARX	protein_coding	chrX:25003694-25016420:-	gi|426395443|ref|XP_004063982.1|	1113	1e-137	PREDICTED: homeobox protein ARX [Gorilla gorilla gorilla]	gi|169790795|ref|NM_139058.2|	2876	0	Homo sapiens aristaless related homeobox (ARX), mRNA	Q96QS3	432	3e-138	Homeobox protein ARX	.	.	.	.	pfam00046	Homeobox	Homeobox domain.	GO:0000122|negative regulation of transcription by RNA polymerase II;GO:0006357|regulation of transcription by RNA polymerase II;GO:0007411|axon guidance;GO:0010628|positive regulation of gene expression;GO:0021759|globus pallidus development;GO:0021800|cerebral cortex tangential migration;GO:0021831|embryonic olfactory bulb interneuron precursor migration;GO:0021846|cell proliferation in forebra…	GO:0000785|chromatin;GO:0005634|nucleus;	GO:0000977|RNA polymerase II regulatory region sequence-specific DNA binding;GO:0000978|RNA polymerase II proximal promoter sequence-specific DNA binding;GO:0000981|DNA-binding transcription factor activity, RNA polymerase II-specific;GO:0001227|DNA-binding transcription repressor activity, RNA polymerase II-specific;GO:0003682|chromatin binding;GO:0005515|protein binding;GO:1990837|sequence-spec…	K09452	ARX; homeobox protein aristaless-related
ENSG00000004864	22.17549625952131	25.56652806405293	20.17266572013232	17.84619007107779	17.177715083990563	18.63899205344021	1.2799993950132353	0.356143128341204	0.000671161518549813	0.00511697231977531	up	no	SLC25A13	protein_coding	chr7:96120220-96322147:-	gi|635114700|ref|XP_007980290.1|	3535	0	PREDICTED: calcium-binding mitochondrial carrier protein Aralar2 isoform X1 [Chlorocebus sabaeus]	gi|237649018|ref|NM_001160210.1|	3192	0	Homo sapiens solute carrier family 25 member 13 (SLC25A13), transcript variant 1, mRNA	Q9UJS0	1346	0	Calcium-binding mitochondrial carrier protein Aralar2	.	.	.	.	pfam00153	Mito_carr	Mitochondrial carrier protein.	GO:0006094|gluconeogenesis;GO:0006754|ATP biosynthetic process;GO:0006810|transport;GO:0006839|mitochondrial transport;GO:0009066|aspartate family amino acid metabolic process;GO:0015810|aspartate transmembrane transport;GO:0015813|L-glutamate transmembrane transport;GO:0043490|malate-aspartate shuttle;GO:0045333|cellular respiration;GO:0051592|response to calcium ion;GO:0070778|L-aspartate trans…	GO:0005739|mitochondrion;GO:0005743|mitochondrial inner membrane;GO:0005887|integral component of plasma membrane;	GO:0005313|L-glutamate transmembrane transporter activity;GO:0005509|calcium ion binding;GO:0015172|acidic amino acid transmembrane transporter activity;GO:0015183|L-aspartate transmembrane transporter activity;GO:0022857|transmembrane transporter activity;GO:0042802|identical protein binding;	K15105	SLC25A12_13, AGC; solute carrier family 25 (mitochondrial aspartate/glutamate transporter), member 12/13
ENSG00000004866	3.389489953563377	3.899072144188171	3.4676837349912497	3.123738134164853	3.231885956650095	3.355732018573354	1.1198637552716375	0.163323221970044	0.191642289838661	0.377201364569564	up	no	ST7	protein_coding	chr7:116953238-117230176:+	gi|11761626|ref|NP_068708.1|	2904	0	suppressor of tumorigenicity 7 protein isoform b [Homo sapiens]	gi|54112122|ref|NM_021908.2|	2899	0	Homo sapiens suppression of tumorigenicity 7 (ST7), transcript variant b, mRNA	Q2QLE8	1119	0	Suppressor of tumorigenicity 7 protein	.	.	.	.	pfam04184	ST7	ST7 protein. The ST7 (for suppression of tumorigenicity 7) protein is thought to be a tumor suppressor gene. The molecular function of this protein is uncertain.	GO:0030198|extracellular matrix organization;GO:0045595|regulation of cell differentiation;	GO:0016021|integral component of membrane;	.	.	.
ENSG00000004897	19.005428686858924	20.63432912192163	17.404212283185007	13.949367236289618	15.232989186943119	17.286937924129568	1.241464898047946	0.312043470432933	0.0023502755024378	0.0140358579534549	up	no	CDC27	protein_coding	chr17:47117703-47189422:-	gi|167466175|ref|NP_001247.3|	4362	0	cell division cycle protein 27 homolog isoform 2 [Homo sapiens]	gi|641386943|ref|NM_001256.4|	5830	0	Homo sapiens cell division cycle 27 (CDC27), transcript variant 2, mRNA	P30260	1684	0	Cell division cycle protein 27 homolog	SPAC17C9.01c	238	1e-65	COG0457	pfam12895	Apc3	Anaphase-promoting complex, cyclosome, subunit 3. Apc3, otherwise known as Cdc27, is one of the subunits of the anaphase-promoting complex or cyclosome. The anaphase-promoting complex is a multiprotein subunit E3 ubiquitin ligase complex that controls segregation of chromosomes and exit from mitosis in eukaryotes. The protein members of this family contain TPR repeats just as those of Apc7 do, an…	GO:0007091|metaphase/anaphase transition of mitotic cell cycle;GO:0016567|protein ubiquitination;GO:0031145|anaphase-promoting complex-dependent catabolic process;GO:0045842|positive regulation of mitotic metaphase/anaphase transition;GO:0051301|cell division;GO:0070979|protein K11-linked ubiquitination;	GO:0005634|nucleus;GO:0005654|nucleoplasm;GO:0005680|anaphase-promoting complex;GO:0005737|cytoplasm;GO:0005813|centrosome;GO:0005819|spindle;GO:0005829|cytosol;GO:0072686|mitotic spindle;	GO:0005515|protein binding;GO:0019903|protein phosphatase binding;	K03350	APC3, CDC27; anaphase-promoting complex subunit 3
ENSG00000004939	0	0	0	0.05666184438485117	0.04101700883837326	0.010524814203152568	0.05462741184053414	-4.19423	0.0257748463461027	NA	down	no	SLC4A1	protein_coding	chr17:44248390-44268141:-	gi|4507021|ref|NP_000333.1|	4161	0	band 3 anion transport protein [Homo sapiens]	gi|170014726|ref|NM_000342.3|	4953	0	Homo sapiens solute carrier family 4 member 1 (Diego blood group) (SLC4A1), mRNA	P02730	1607	0	Band 3 anion transport protein	.	.	.	.	pfam00955	HCO3_cotransp	HCO3- transporter family. This family contains Band 3 anion exchange proteins that exchange CL-/HCO3-. This family also includes cotransporters of Na+/HCO3-.	GO:0006820|anion transport;GO:0006821|chloride transport;GO:0006873|cellular ion homeostasis;GO:0007596|blood coagulation;GO:0015701|bicarbonate transport;GO:0017121|phospholipid scrambling;GO:0035811|negative regulation of urine volume;GO:0045852|pH elevation;GO:0048821|erythrocyte development;GO:0050801|ion homeostasis;GO:0051354|negative regulation of oxidoreductase activity;GO:0051453|regulat…	GO:0005886|plasma membrane;GO:0005887|integral component of plasma membrane;GO:0009898|cytoplasmic side of plasma membrane;GO:0016021|integral component of membrane;GO:0016323|basolateral plasma membrane;GO:0030018|Z disc;GO:0030863|cortical cytoskeleton;GO:0070062|extracellular exosome;GO:0072562|blood microparticle;	GO:0005452|inorganic anion exchanger activity;GO:0005515|protein binding;GO:0008509|anion transmembrane transporter activity;GO:0015106|bicarbonate transmembrane transporter activity;GO:0015108|chloride transmembrane transporter activity;GO:0015301|anion:anion antiporter activity;GO:0022857|transmembrane transporter activity;GO:0030492|hemoglobin binding;GO:0030506|ankyrin binding;GO:0042803|prot…	K06573	SLC4A1, AE1, CD233; solute carrier family 4 (anion exchanger), member 1
ENSG00000004948	0.03706965887962414	0.10504307167032322	0.013169640280496858	0.0687806614098442	0.04149142789686226	0.06387929037323178	0.908439925467327	-0.138537	0.891457929550435	NA	down	no	CALCR	protein_coding	chr7:93424486-93574730:-	gi|260064024|ref|NP_001158209.1|	2702	0	calcitonin receptor isoform 1 [Homo sapiens]	gi|260064023|ref|NM_001164737.1|	3607	0	Homo sapiens calcitonin receptor (CALCR), transcript variant 1, mRNA	P30988	1038	0	Calcitonin receptor	.	.	.	.	pfam00002	7tm_2	7 transmembrane receptor (Secretin family). This family is known as Family B, the secretin-receptor family or family 2 of the G-protein-coupled receptors (GCPRs).They have been described in many animal species, but not in plants, fungi or prokaryotes. Three distinct sub-families are recognized. Subfamily B1 contains classical hormone receptors, such as receptors for secretin and glucagon, that ar…	GO:0007166|cell surface receptor signaling pathway;GO:0007188|adenylate cyclase-modulating G protein-coupled receptor signaling pathway;GO:0007189|adenylate cyclase-activating G protein-coupled receptor signaling pathway;GO:0007204|positive regulation of cytosolic calcium ion concentration;GO:0010628|positive regulation of gene expression;GO:0010739|positive regulation of protein kinase A signali…	GO:0005886|plasma membrane;GO:0005887|integral component of plasma membrane;GO:0030424|axon;GO:0150056|amylin receptor complex 1;GO:0150057|amylin receptor complex 2;GO:0150058|amylin receptor complex 3;	GO:0001540|amyloid-beta binding;GO:0001635|calcitonin gene-related peptide receptor activity;GO:0004948|calcitonin receptor activity;GO:0005515|protein binding;GO:0008528|G protein-coupled peptide receptor activity;GO:0032841|calcitonin binding;GO:0097643|amylin receptor activity;	K04576	CALCR; calcitonin receptor
ENSG00000004961	9.529871490969253	9.322225157132374	9.516214565500363	8.824544180978315	9.046689645005058	8.863326514978835	1.0729479424824915	0.101580080806219	0.405714675146896	0.608023897784992	up	no	HCCS	protein_coding	chrX:11111301-11123086:+	gi|169790849|ref|NP_005324.3|	1256	6e-165	cytochrome c-type heme lyase [Homo sapiens]	gi|296011042|ref|NM_005333.4|	2312	0	Homo sapiens holocytochrome c synthase (HCCS), transcript variant 1, mRNA	P53701	488	2e-166	Cytochrome c-type heme lyase	.	.	.	.	pfam01265	Cyto_heme_lyase	Cytochrome c/c1 heme lyase.	GO:0009887|animal organ morphogenesis;GO:0018063|cytochrome c-heme linkage;	GO:0005739|mitochondrion;GO:0005743|mitochondrial inner membrane;GO:0016020|membrane;	GO:0004408|holocytochrome-c synthase activity;GO:0005515|protein binding;GO:0020037|heme binding;GO:0046872|metal ion binding;	K01764	HCCS; cytochrome c heme-lyase [EC:4.4.1.17]
ENSG00000004975	7.412148308029097	6.532357382711182	7.774488370721246	9.24495334501375	9.152255738656942	7.998196172189965	0.8322117438731109	-0.264977	0.0218695738185176	0.079086938017544	down	no	DVL2	protein_coding	chr17:7225342-7234517:-	gi|397477597|ref|XP_003810156.1|	2643	0	PREDICTED: segment polarity protein dishevelled homolog DVL-2 isoform X1 [Pan paniscus]	gi|48762939|ref|NM_004422.2|	2989	0	Homo sapiens dishevelled segment polarity protein 2 (DVL2), mRNA	O14641	927	0	Segment polarity protein dishevelled homolog DVL-2	.	.	.	.	pfam00778	DIX	DIX domain. The DIX domain is present in Dishevelled and axin. This domain is involved in homo- and hetero-oligomerization. It is involved in the homo- oligomerization of mouse axin. The axin DIX domain also interacts with the dishevelled DIX domain. The DIX domain has also been called the DAX domain.	GO:0001843|neural tube closure;GO:0001934|positive regulation of protein phosphorylation;GO:0003151|outflow tract morphogenesis;GO:0006355|regulation of transcription, DNA-templated;GO:0007379|segment specification;GO:0007507|heart development;GO:0022007|convergent extension involved in neural plate elongation;GO:0034613|cellular protein localization;GO:0035556|intracellular signal transduction;G…	GO:0005634|nucleus;GO:0005654|nucleoplasm;GO:0005737|cytoplasm;GO:0005829|cytosol;GO:0016235|aggresome;GO:0016328|lateral plasma membrane;GO:0016604|nuclear body;GO:0031410|cytoplasmic vesicle;GO:0045177|apical part of cell;GO:0045334|clathrin-coated endocytic vesicle;	GO:0005109|frizzled binding;GO:0005515|protein binding;GO:0019901|protein kinase binding;GO:0019904|protein domain specific binding;GO:0030674|protein binding, bridging;GO:0031267|small GTPase binding;GO:0042802|identical protein binding;GO:0043621|protein self-association;	K02353	DVL; segment polarity protein dishevelled
ENSG00000005001	0	0	0.023323079389369856	0.04872348195845004	0	0	0.5267708062583245	-0.924753	0.762094835679525	NA	down	no	PRSS22	protein_coding	chr16:2852730-2858170:-	gi|37181917|gb|AAQ88762.1|	1369	0	PRSS22 [Homo sapiens]	gi|578828172|ref|XM_005255473.2|	1383	0	PREDICTED: Homo sapiens protease, serine, 22 (PRSS22), transcript variant X1, mRNA	Q9GZN4	525	0	Brain-specific serine protease 4	VC1200	114	5e-27	COG5640	pfam00089	Trypsin	Trypsin.	GO:0006508|proteolysis;GO:0010952|positive regulation of peptidase activity;	GO:0005615|extracellular space;	GO:0004252|serine-type endopeptidase activity;GO:0016504|peptidase activator activity;	K09626	PRSS22, BSSP4; brain-specific serine protease 4 [EC:3.4.21.-]
ENSG00000005007	9.347036870682823	8.600317255154252	9.339460937890019	10.439612708734636	10.102346222118879	9.154581116427542	0.929407933512315	-0.105616	0.277534703882031	0.479808691679789	down	no	UPF1	protein_coding	chr19:18831959-18868230:+	gi|635037169|ref|XP_007994030.1|	5553	0	PREDICTED: regulator of nonsense transcripts 1 isoform X4 [Chlorocebus sabaeus]	gi|88853067|ref|NM_002911.3|	5321	0	Homo sapiens UPF1 regulator of nonsense transcripts homolog (yeast) (UPF1), transcript variant 2, mRNA	Q92900	2137	0	Regulator of nonsense transcripts 1	SPAC16C9.06c	1050	0	COG1112	pfam09416	UPF1_Zn_bind	RNA helicase (UPF2 interacting domain). UPF1 is an essential RNA helicase that detects mRNAs containing premature stop codons and triggers their degradation. This domain contains 3 zinc binding motifs and forms interactions with another protein (UPF2) that is also involved nonsense-mediated mRNA decay (NMD).	GO:0000184|nuclear-transcribed mRNA catabolic process, nonsense-mediated decay;GO:0000294|nuclear-transcribed mRNA catabolic process, endonucleolytic cleavage-dependent decay;GO:0000956|nuclear-transcribed mRNA catabolic process;GO:0006260|DNA replication;GO:0006281|DNA repair;GO:0006406|mRNA export from nucleus;GO:0006449|regulation of translational termination;GO:0009048|dosage compensation by …	GO:0000781|chromosome, telomeric region;GO:0000785|chromatin;GO:0000932|P-body;GO:0005634|nucleus;GO:0005654|nucleoplasm;GO:0005737|cytoplasm;GO:0005829|cytosol;GO:0035145|exon-exon junction complex;GO:0044530|supraspliceosomal complex;	GO:0003682|chromatin binding;GO:0003723|RNA binding;GO:0003724|RNA helicase activity;GO:0004386|helicase activity;GO:0005515|protein binding;GO:0005524|ATP binding;GO:0008270|zinc ion binding;GO:0016787|hydrolase activity;GO:0042162|telomeric DNA binding;	K14326	UPF1, RENT1; regulator of nonsense transcripts 1 [EC:3.6.4.-]
ENSG00000005020	0.009731275246519499	0.020681395662754367	0.062229682444608546	0.010833499439371843	0.03267614411127634	0	2.025056096399369	1.01796187287442	0.48186539367518	NA	up	no	SKAP2	protein_coding	chr7:26667068-26995239:-	gi|16753212|ref|NP_003921.2|	1723	0	src kinase-associated phosphoprotein 2 isoform 1 [Homo sapiens]	gi|744066861|ref|NM_003930.4|	3839	0	Homo sapiens src kinase associated phosphoprotein 2 (SKAP2), transcript variant 1, mRNA	O75563	668	0	Src kinase-associated phosphoprotein 2	.	.	.	.	pfam13900	GVQW	Putative binding domain. This short domain is often found nested inside other longer domains. The function is not known, but the domain carries a highly conserved GVQW motif. The members are rich in proline and cysteine. This may be a binding domain.	GO:0007165|signal transduction;GO:0008285|negative regulation of cell proliferation;GO:0042113|B cell activation;GO:0065003|protein-containing complex assembly;	GO:0005654|nucleoplasm;GO:0005737|cytoplasm;GO:0005829|cytosol;GO:0005886|plasma membrane;	GO:0005515|protein binding;	K23471	SKAP2; src kinase-associated phosphoprotein 2
ENSG00000005022	184.92446860476514	174.3307990044527	180.64464426175567	187.6436230509515	194.19278625797836	175.5207358991987	0.9796607156131891	-0.0296459	0.717933690665051	0.847368964756311	down	no	SLC25A5	protein_coding	chrX:119468422-119471396:+	gi|45829841|gb|AAH68199.1|	1626	0	SLC25A5 protein, partial [Homo sapiens]	gi|258547133|ref|NM_001152.4|	1307	0	Homo sapiens solute carrier family 25 member 5 (SLC25A5), mRNA	P05141	584	0	ADP/ATP translocase 2	.	.	.	.	pfam00153	Mito_carr	Mitochondrial carrier protein.	GO:0007059|chromosome segregation;GO:0008284|positive regulation of cell proliferation;GO:0015853|adenine transport;GO:0030183|B cell differentiation;GO:0030218|erythrocyte differentiation;GO:0046902|regulation of mitochondrial membrane permeability;GO:0051503|adenine nucleotide transport;GO:0140021|mitochondrial ADP transmembrane transport;GO:1901029|negative regulation of mitochondrial outer me…	GO:0005634|nucleus;GO:0005739|mitochondrion;GO:0005743|mitochondrial inner membrane;GO:0005757|mitochondrial permeability transition pore complex;GO:0005887|integral component of plasma membrane;GO:0016020|membrane;GO:0042645|mitochondrial nucleoid;GO:0045121|membrane raft;GO:0071817|MMXD complex;	GO:0000295|adenine nucleotide transmembrane transporter activity;GO:0003723|RNA binding;GO:0005471|ATP:ADP antiporter activity;GO:0005515|protein binding;GO:0015078|proton transmembrane transporter activity;GO:0015207|adenine transmembrane transporter activity;GO:0017077|oxidative phosphorylation uncoupler activity;GO:0031625|ubiquitin protein ligase binding;	K05863	SLC25A4S, ANT; solute carrier family 25 (mitochondrial adenine nucleotide translocator), member 4/5/6/31
ENSG00000005059	5.341673541816916	5.7073845493920645	4.504483747990499	4.7704331995459786	5.016314799859421	4.9767124263008355	1.064584325159539	0.0902902294249917	0.513697209063357	0.700959120431027	up	no	MCUB	protein_coding	chr4:109560209-109688719:+	gi|194018570|ref|NP_060388.2|	1640	0	calcium uniporter regulatory subunit MCUb, mitochondrial [Homo sapiens]	gi|21755296|dbj|AK095936.1|	2168	0	Homo sapiens cDNA FLJ38617 fis, clone HEART2007231	Q9NWR8	640	0	Calcium uniporter regulatory subunit MCUb, mitochondrial	.	.	.	.	pfam04678	DUF607	Protein of unknown function, DUF607. This family represents a conserved region found in several uncharacterized eukaryotic proteins.	GO:0006851|mitochondrial calcium ion transmembrane transport;GO:0036444|calcium import into the mitochondrion;GO:0051560|mitochondrial calcium ion homeostasis;	GO:0005654|nucleoplasm;GO:0005739|mitochondrion;GO:0005743|mitochondrial inner membrane;GO:0031224|intrinsic component of membrane;GO:0031305|integral component of mitochondrial inner membrane;GO:0034704|calcium channel complex;GO:0043231|intracellular membrane-bounded organelle;GO:1990246|uniplex complex;	GO:0019855|calcium channel inhibitor activity;	K22829	MCUB; calcium uniporter regulatory subunit MCUb, mitochondrial
ENSG00000005073	6.0593869033133085	6.916578567870497	6.416442169123785	4.939600840106873	4.765019221786478	4.910955596946845	1.3428217299288865	0.425267788444636	0.00258588595263197	0.0150935190068648	up	no	HOXA11	protein_coding	chr7:27181157-27185232:-	gi|5031759|ref|NP_005514.1|	1349	1e-176	homeobox protein Hox-A11 [Homo sapiens]	gi|84105266|ref|NM_005523.5|	2653	0	Homo sapiens homeobox A11 (HOXA11), mRNA	P31270	512	2e-173	Homeobox protein Hox-A11	.	.	.	.	pfam12045	DUF3528	Protein of unknown function (DUF3528). This family of proteins is functionally uncharacterized. This protein is found in eukaryotes. Proteins in this family are typically between 185 to 298 amino acids in length. This protein is found associated with pfam00046.	GO:0001501|skeletal system development;GO:0001656|metanephros development;GO:0001658|branching involved in ureteric bud morphogenesis;GO:0001759|organ induction;GO:0006357|regulation of transcription by RNA polymerase II;GO:0007275|multicellular organism development;GO:0007283|spermatogenesis;GO:0007338|single fertilization;GO:0007501|mesodermal cell fate specification;GO:0008584|male gonad devel…	GO:0005634|nucleus;GO:0005654|nucleoplasm;GO:0005667|transcription factor complex;GO:0032991|protein-containing complex;GO:0032993|protein-DNA complex;	GO:0000978|RNA polymerase II proximal promoter sequence-specific DNA binding;GO:0000981|DNA-binding transcription factor activity, RNA polymerase II-specific;GO:1990837|sequence-specific double-stranded DNA binding;	K21951	HOXA11; homeobox protein Hox-A11
ENSG00000005075	30.531592406713422	24.71116942339771	30.981311479346555	41.91931062995871	35.60420153733148	32.04534066190503	0.7966397833659168	-0.328001	0.0120256199528061	0.0503872340458842	down	no	POLR2J	protein_coding	chr7:102473118-102478907:-	gi|675642282|ref|XP_002744022.3|	590	5e-73	PREDICTED: DNA-directed RNA polymerase II subunit RPB11-a [Callithrix jacchus]	gi|62422568|ref|NM_006234.4|	932	0	Homo sapiens polymerase (RNA) II subunit J (POLR2J), mRNA	P52435	230	3e-74	DNA-directed RNA polymerase II subunit RPB11-a	YOL005c	115	1e-30	COG1761	pfam13656	RNA_pol_L_2	RNA polymerase Rpb3/Rpb11 dimerization domain. The two eukaryotic subunits Rpb3 and Rpb11 dimerise to from a platform onto which the other subunits of the RNA polymerase assemble (D/L in archaea). The prokaryotic equivalent of the Rpb3/Rpb11 platform is the alpha-alpha dimer. The dimerization domain of the alpha subunit/Rpb3 is interrupted by an insert domain (pfam01000). Some of the alpha subuni…	GO:0006366|transcription by RNA polymerase II;	GO:0005634|nucleus;GO:0005654|nucleoplasm;GO:0005665|RNA polymerase II, core complex;	GO:0001055|RNA polymerase II activity;GO:0003677|DNA binding;GO:0003899|DNA-directed 5'-3' RNA polymerase activity;GO:0005515|protein binding;GO:0030275|LRR domain binding;GO:0046983|protein dimerization activity;	K03008	RPB11, POLR2J; DNA-directed RNA polymerase II subunit RPB11
ENSG00000005100	13.860163383236658	13.023598939481394	11.660234343549643	10.534169980859573	10.67582968858506	12.317886928642157	1.163271049026253	0.218187292447445	0.0374093791104145	0.118398726531579	up	no	DHX33	protein_coding	chr17:5440917-5468982:-	gi|20336302|ref|NP_064547.2|	3631	0	putative ATP-dependent RNA helicase DHX33 isoform 1 [Homo sapiens]	gi|315113909|ref|NM_020162.3|	5535	0	Homo sapiens DEAH-box helicase 33 (DHX33), transcript variant 1, mRNA	Q9H6R0	1404	0	ATP-dependent RNA helicase DHX33	SPAC2G11.11c	569	0	COG1643	pfam04408	HA2	Helicase associated domain (HA2). This presumed domain is about 90 amino acid residues in length. It is found is a diverse set of RNA helicases. Its function is unknown, however it seems likely to be involved in nucleic acid binding.	GO:0006413|translational initiation;GO:0032481|positive regulation of type I interferon production;GO:0043410|positive regulation of MAPK cascade;GO:0045943|positive regulation of transcription by RNA polymerase I;GO:0051092|positive regulation of NF-kappaB transcription factor activity;GO:1900227|positive regulation of NLRP3 inflammasome complex assembly;	GO:0005622|intracellular;GO:0005634|nucleus;GO:0005654|nucleoplasm;GO:0005730|nucleolus;GO:0005737|cytoplasm;GO:0072559|NLRP3 inflammasome complex;	GO:0000182|rDNA binding;GO:0003723|RNA binding;GO:0003724|RNA helicase activity;GO:0003725|double-stranded RNA binding;GO:0003729|mRNA binding;GO:0005515|protein binding;GO:0005524|ATP binding;GO:0016887|ATPase activity;GO:0043023|ribosomal large subunit binding;	K17820	DHX33; ATP-dependent RNA helicase DHX33 [EC:3.6.4.13]
ENSG00000005102	0	0.04146333662977792	0.0207936504353993	0.021719667350214078	0.013102229512382383	0	1.7968956570301347	0.845506636195789	0.713717538641843	NA	up	no	MEOX1	protein_coding	chr17:43640389-43661922:-	gi|4758710|ref|NP_004518.1|	1284	8e-168	homeobox protein MOX-1 isoform 1 [Homo sapiens]	gi|675684197|ref|XM_003806082.2|	2580	0	PREDICTED: Pan paniscus mesenchyme homeobox 1 (MEOX1), transcript variant X1, mRNA	P50221	499	3e-169	Homeobox protein MOX-1	.	.	.	.	pfam00046	Homeobox	Homeobox domain.	GO:0001757|somite specification;GO:0006357|regulation of transcription by RNA polymerase II;GO:0007275|multicellular organism development;GO:0008150|biological_process;GO:0045944|positive regulation of transcription by RNA polymerase II;GO:0060218|hematopoietic stem cell differentiation;GO:0061053|somite development;GO:0061056|sclerotome development;	GO:0000785|chromatin;GO:0005634|nucleus;GO:0005737|cytoplasm;	GO:0000978|RNA polymerase II proximal promoter sequence-specific DNA binding;GO:0000981|DNA-binding transcription factor activity, RNA polymerase II-specific;GO:0001228|DNA-binding transcription activator activity, RNA polymerase II-specific;GO:0003682|chromatin binding;GO:0003700|DNA-binding transcription factor activity;GO:0005515|protein binding;GO:0043565|sequence-specific DNA binding;GO:0071…	K09322	MEOX, MOX; homeobox protein MOX
ENSG00000005108	0.03343883949969208	0.025380679916680284	0.025456561333329242	0.021272187709723448	0.025664581423760092	0.029634469073064874	1.1131344584694247	0.154627870173797	0.85517801079798	NA	up	no	THSD7A	protein_coding	chr7:11370365-11832198:-	gi|150170672|ref|NP_056019.1|	8200	0	thrombospondin type-1 domain-containing protein 7A precursor [Homo sapiens]	gi|259013332|ref|NM_015204.2|	10585	0	Homo sapiens thrombospondin type 1 domain containing 7A (THSD7A), mRNA	Q9UPZ6	3164	0	Thrombospondin type-1 domain-containing protein 7A	.	.	.	.	pfam00090	TSP_1	Thrombospondin type 1 domain.	GO:0001525|angiogenesis;GO:0030154|cell differentiation;GO:0031532|actin cytoskeleton reorganization;	GO:0005576|extracellular region;GO:0005886|plasma membrane;GO:0016021|integral component of membrane;GO:0042995|cell projection;	GO:0005515|protein binding;	.	.
ENSG00000005156	4.553345228103365	4.468951268659297	4.814175734607851	4.339785166783306	4.752490737399687	5.000530862586131	0.9931195089197346	-0.00996076	0.920620198367213	0.961442276453351	down	no	LIG3	protein_coding	chr17:34980512-35009743:+	gi|530411017|ref|XP_005258027.1|	5084	0	PREDICTED: DNA ligase 3 isoform X3 [Homo sapiens]	gi|117414202|gb|AC004223.2|	5473	0	Homo sapiens chromosome 17, clone RP5-837J1, complete sequence	P49916	1958	0	DNA ligase 3	aq_1394	236	2e-64	COG1793	pfam01068	DNA_ligase_A_M	ATP dependent DNA ligase domain. This domain belongs to a more diverse superfamily, including pfam01331 and pfam01653.	GO:0000724|double-strand break repair via homologous recombination;GO:0006266|DNA ligation;GO:0006273|lagging strand elongation;GO:0006287|base-excision repair, gap-filling;GO:0006288|base-excision repair, DNA ligation;GO:0006302|double-strand break repair;GO:0007049|cell cycle;GO:0043504|mitochondrial DNA repair;GO:0051301|cell division;GO:0071897|DNA biosynthetic process;GO:0090298|negative reg…	GO:0005654|nucleoplasm;GO:0005737|cytoplasm;GO:0005739|mitochondrion;GO:0070421|DNA ligase III-XRCC1 complex;	GO:0003677|DNA binding;GO:0003909|DNA ligase activity;GO:0003910|DNA ligase (ATP) activity;GO:0005515|protein binding;GO:0005524|ATP binding;GO:0008270|zinc ion binding;	K10776	LIG3; DNA ligase 3 [EC:6.5.1.1]
ENSG00000005175	11.555270919058016	13.149326071574317	11.297124208270683	6.654589415534881	8.434681474831836	10.082181830122787	1.4462516597810817	0.532318615033067	6.13502881836252e-05	0.000723229273986136	up	no	RPAP3	protein_coding	chr12:47661249-47706030:-	gi|225735591|ref|NP_078880.2|	3314	0	RNA polymerase II-associated protein 3 isoform 1 [Homo sapiens]	gi|225735590|ref|NM_024604.2|	3656	0	Homo sapiens RNA polymerase II associated protein 3 (RPAP3), transcript variant 1, mRNA	Q9H6T3	1274	0	RNA polymerase II-associated protein 3	FN1787	110	6e-24	COG0457	pfam13877	RPAP3_C	Potential Monad-binding region of RPAP3. This domain is found at the C-terminus of RNA-polymerase II-associated proteins. These proteins bind to Monad and are involved in regulating apoptosis. They contain TPR-repeats towards the N_terminus.	.	GO:0005829|cytosol;GO:0097255|R2TP complex;	GO:0005515|protein binding;	K23002	RPAP3; RNA polymerase II-associated protein 3
ENSG00000005187	1.0211580412382	1.6239714828605696	0.9180659702753606	0.6496118244388396	0.7650864609110681	0.9552565221336711	1.5188415247213172	0.602971347505631	0.0097087231063018	0.0426783694940384	up	no	ACSM3	protein_coding	chr16:20610243-20797581:+	gi|66862629|emb|CAI15392.1|	645	4e-163	R envelope protein [Hylobates moloch]	gi|337422|gb|M64936.1|HUMRIRT	3271	0	Homo sapiens retinoic acid-inducible endogenous retroviral DNA	.	.	.	.	.	.	.	.	pfam09913	DUF2142	Predicted membrane protein (DUF2142). This domain, found in various hypothetical prokaryotic proteins, has no known function.	GO:0006633|fatty acid biosynthetic process;GO:0006637|acyl-CoA metabolic process;GO:0008217|regulation of blood pressure;GO:0042632|cholesterol homeostasis;	GO:0005739|mitochondrion;GO:0005759|mitochondrial matrix;	GO:0004321|fatty-acyl-CoA synthase activity;GO:0005524|ATP binding;GO:0015645|fatty acid ligase activity;GO:0043759|branched-chain acyl-CoA synthetase (ADP-forming) activity;GO:0046872|metal ion binding;GO:0047760|butyrate-CoA ligase activity;GO:0050218|propionate-CoA ligase activity;	K01896	ACSM; medium-chain acyl-CoA synthetase [EC:6.2.1.2]
ENSG00000005189	2.6395592926516502	2.251980622563898	2.055834987148425	4.280650041309936	3.6049520812246993	3.910003038619499	0.5973578428126841	-0.743333	3.82275529178234e-06	7.02664862497787e-05	down	no	REXO5	protein_coding	chr16:20806429-20849665:+	gi|222136613|ref|NP_112203.2|	4114	0	putative RNA exonuclease NEF-sp isoform 1 [Homo sapiens]	gi|222136612|ref|NM_030941.2|	2691	0	Homo sapiens exonuclease NEF-sp (LOC81691), transcript variant 1, mRNA	Q96IC2	1589	0	RNA exonuclease 5	SPAC637.09	131	6e-31	COG0847	pfam00929	RNase_T	Exonuclease. This family includes a variety of exonuclease proteins, such as ribonuclease T and the epsilon subunit of DNA polymerase III.;	GO:0090305|nucleic acid phosphodiester bond hydrolysis;	GO:0005634|nucleus;GO:0005730|nucleolus;GO:0070062|extracellular exosome;	GO:0003723|RNA binding;GO:0004527|exonuclease activity;	K14570	REX1, REXO1, REXO5, RNH70; RNA exonuclease [EC:3.1.-.-]
ENSG00000005194	26.601288022205004	24.481851233986266	24.719403127828443	23.33092896304702	20.836874895895452	23.087391723794035	1.1412232026004312	0.190580984258249	0.0452007271085236	0.135718410018907	up	no	CIAPIN1	protein_coding	chr16:57428187-57447420:-	gi|89274169|ref|NP_064709.2|	1630	0	anamorsin isoform 1 [Homo sapiens]	gi|816197788|ref|NM_020313.3|	2021	0	Homo sapiens cytokine induced apoptosis inhibitor 1 (CIAPIN1), transcript variant 1, mRNA	Q6FI81	632	0	Anamorsin	SPBC337.10c	100	2e-22	COG5636	pfam05093	CIAPIN1	Cytokine-induced anti-apoptosis inhibitor 1, Fe-S biogenesis. Anamorsin, subsequently named CIAPIN1 for cytokine-induced anti-apoptosis inhibitor 1, in humans is the homologue of yeast Dre2, a conserved soluble eukaryotic Fe-S cluster protein, that functions in cytosolic Fe-S protein biogenesis. It is found in both the cytoplasm and in the mitochondrial intermembrane space (IMS). CIAPIN1 is found…	GO:0006915|apoptotic process;GO:0016226|iron-sulfur cluster assembly;GO:0022900|electron transport chain;GO:0030097|hemopoiesis;GO:0043066|negative regulation of apoptotic process;	GO:0005654|nucleoplasm;GO:0005730|nucleolus;GO:0005737|cytoplasm;GO:0005739|mitochondrion;GO:0005758|mitochondrial intermembrane space;	GO:0005515|protein binding;GO:0008168|methyltransferase activity;GO:0009055|electron transfer activity;GO:0046872|metal ion binding;GO:0051537|2 iron, 2 sulfur cluster binding;GO:0051539|4 iron, 4 sulfur cluster binding;	K22746	CIAPIN1, DRE2; anamorsin
ENSG00000005206	1.4415312241947922	1.1880847136767865	1.611332736462517	1.628292926654572	1.6953356053489241	1.3813907305997861	0.9105827882300019	-0.135138	0.438891232734651	0.638171687989383	down	no	SPPL2B	protein_coding	chr19:2328615-2355095:+	gi|41281782|ref|NP_694533.1|	2839	0	signal peptide peptidase-like 2B isoform 2 precursor [Homo sapiens]	gi|116734692|ref|NM_152988.2|	3691	0	Homo sapiens signal peptide peptidase like 2B (SPPL2B), transcript variant 2, mRNA	Q8TCT7	1064	0	Signal peptide peptidase-like 2B	.	.	.	.	pfam04258	Peptidase_A22B	Signal peptide peptidase. The members of this family are membrane proteins. In some proteins this region is found associated with pfam02225. This family corresponds with Merops subfamily A22B, the type example of which is signal peptide peptidase. There is a sequence-similarity relationship with pfam01080.	GO:0006509|membrane protein ectodomain proteolysis;GO:0010803|regulation of tumor necrosis factor-mediated signaling pathway;GO:0031293|membrane protein intracellular domain proteolysis;GO:0033619|membrane protein proteolysis;GO:0050776|regulation of immune response;	GO:0000139|Golgi membrane;GO:0005654|nucleoplasm;GO:0005765|lysosomal membrane;GO:0005813|centrosome;GO:0005886|plasma membrane;GO:0010008|endosome membrane;GO:0015629|actin cytoskeleton;GO:0016020|membrane;GO:0030660|Golgi-associated vesicle membrane;GO:0071458|integral component of cytoplasmic side of endoplasmic reticulum membrane;GO:0071556|integral component of lumenal side of endoplasmic re…	GO:0005515|protein binding;GO:0042500|aspartic endopeptidase activity, intramembrane cleaving;GO:0042803|protein homodimerization activity;	K09597	SPPL2B; signal peptide peptidase-like 2B [EC:3.4.23.-]
ENSG00000005238	2.9869519698440357	2.9740041611470547	3.637039414462035	2.61466636422174	2.7258885350887536	2.8344769231431477	1.1878662580551347	0.248372412146869	0.0744646538882208	0.194338643825911	up	no	FAM214B	protein_coding	chr9:35104112-35116341:-	gi|33636717|ref|NP_079458.2|	2006	0	protein FAM214B [Homo sapiens]	gi|7959344|dbj|AB040972.1|	5759	0	Homo sapiens KIAA1539 mRNA for KIAA1539 protein	Q7L5A3	777	0	Protein FAM214B	.	.	.	.	pfam13915	DUF4210	Domain of unknown function (DUF4210). This short domain is found in fungi, plants and animals, and the proteins appear to be necessary for chromosome segregation during meiosis.	.	GO:0005634|nucleus;	GO:0005515|protein binding;	.	.
ENSG00000005243	3.690437508440523	4.337473867527282	4.022668740983277	6.0070361015183185	4.524931497096801	5.463343064056086	0.7652635354441675	-0.385971	0.0377615303334797	0.119222614483931	down	no	COPZ2	protein_coding	chr17:48026167-48038030:-	gi|7705983|ref|NP_057513.1|	946	9e-126	coatomer subunit zeta-2 [Homo sapiens]	gi|588282789|ref|NM_016429.3|	914	0	Homo sapiens coatomer protein complex subunit zeta 2 (COPZ2), mRNA	Q9P299	369	3e-127	Coatomer subunit zeta-2	YPL010w	103	1e-25	COG5541	pfam01217	Clat_adaptor_s	Clathrin adaptor complex small chain.	GO:0006886|intracellular protein transport;GO:0006890|retrograde vesicle-mediated transport, Golgi to ER;GO:0006891|intra-Golgi vesicle-mediated transport;	GO:0000139|Golgi membrane;GO:0005789|endoplasmic reticulum membrane;GO:0005801|cis-Golgi network;GO:0005829|cytosol;GO:0030126|COPI vesicle coat;GO:0030133|transport vesicle;GO:0033116|endoplasmic reticulum-Golgi intermediate compartment membrane;	.	K20472	COPZ, RET3; coatomer subunit zeta
ENSG00000005249	2.5705225211835097	2.1071585954927543	2.022136155786004	2.0440540999931645	2.087982608139856	2.1008882410445913	1.0876710459402226	0.121242295421636	0.488888809534934	0.680516829052783	up	no	PRKAR2B	protein_coding	chr7:107044705-107161811:+	gi|47132585|ref|NP_002727.2|	2150	0	cAMP-dependent protein kinase type II-beta regulatory subunit [Homo sapiens]	gi|49904153|gb|BC075800.1|	3680	0	Homo sapiens protein kinase, cAMP-dependent, regulatory, type II, beta, mRNA (cDNA clone MGC:87711 IMAGE:30331962), complete cds	P31323	815	0	cAMP-dependent protein kinase type II-beta regulatory subunit	YIL033c	210	6e-58	COG0664	pfam00027	cNMP_binding	Cyclic nucleotide-binding domain.	GO:0006631|fatty acid metabolic process;GO:0007612|learning;GO:0035556|intracellular signal transduction;GO:0050804|modulation of chemical synaptic transmission;GO:0097332|response to antipsychotic drug;GO:0097338|response to clozapine;GO:2000480|negative regulation of cAMP-dependent protein kinase activity;	GO:0005737|cytoplasm;GO:0005813|centrosome;GO:0005829|cytosol;GO:0005886|plasma membrane;GO:0005952|cAMP-dependent protein kinase complex;GO:0043025|neuronal cell body;GO:0043197|dendritic spine;GO:0043198|dendritic shaft;GO:0045121|membrane raft;GO:0048471|perinuclear region of cytoplasm;GO:0070062|extracellular exosome;GO:0097546|ciliary base;GO:0098978|glutamatergic synapse;	GO:0004862|cAMP-dependent protein kinase inhibitor activity;GO:0005515|protein binding;GO:0008603|cAMP-dependent protein kinase regulator activity;GO:0019904|protein domain specific binding;GO:0030552|cAMP binding;GO:0031625|ubiquitin protein ligase binding;GO:0034236|protein kinase A catalytic subunit binding;	K04739	PRKAR; cAMP-dependent protein kinase regulator
ENSG00000005302	3.1472317271972097	3.4520262754676856	2.88244643977287	4.05004727170043	3.8868473887504997	3.386396635354841	0.8462570425092022	-0.240832	0.0453076365391726	0.135925272927099	down	no	MSL3	protein_coding	chrX:11758159-11775772:+	gi|694984098|ref|XP_009437035.1|	1013	7e-119	PREDICTED: male-specific lethal 3 homolog isoform X3 [Pan troglodytes]	gi|254939583|ref|NG_012564.1|	4905	0	Homo sapiens male-specific lethal 3 homolog (Drosophila) (MSL3), RefSeqGene on chromosome X	Q8N5Y2	390	9e-118	Male-specific lethal 3 homolog	.	.	.	.	pfam05712	MRG	MRG. This family consists of three different eukaryotic proteins (mortality factor 4 (MORF4/MRG15), male-specific lethal 3(MSL-3) and ESA1-associated factor 3(EAF3)). It is thought that the MRG family is involved in transcriptional regulation via histone acetylation. It contains 2 chromo domains and a leucine zipper motif.	GO:0006355|regulation of transcription, DNA-templated;GO:0016573|histone acetylation;GO:0016575|histone deacetylation;GO:0043967|histone H4 acetylation;GO:0043968|histone H2A acetylation;GO:0043984|histone H4-K16 acetylation;	GO:0000123|histone acetyltransferase complex;GO:0005634|nucleus;GO:0005654|nucleoplasm;GO:0035267|NuA4 histone acetyltransferase complex;GO:0072487|MSL complex;	GO:0003677|DNA binding;GO:0005515|protein binding;GO:0035064|methylated histone binding;GO:0046972|histone acetyltransferase activity (H4-K16 specific);	K18403	MSL3; male-specific lethal 3
ENSG00000005339	7.674245606333599	6.5933562670235855	8.125345597244719	8.262072218413872	8.433474885601635	8.42600483293607	0.9021279442425126	-0.148596	0.132984995469276	0.293717292765275	down	no	CREBBP	protein_coding	chr16:3725054-3880713:-	gi|119943102|ref|NP_001073315.1|	5650	0	CREB-binding protein isoform b [Homo sapiens]	gi|119943103|ref|NM_004380.2|	10197	0	Homo sapiens CREB binding protein (CREBBP), transcript variant 1, mRNA	Q92793	2179	0	CREB-binding protein	SPAC631.02	81.6	3e-14	COG5076	pfam08214	KAT11	Histone acetylation protein. Histone acetylation is required in many cellular processes including transcription, DNA repair, and chromatin assembly. This family contains the fungal KAT11 protein (previously known as RTT109) which is required for H3K56 acetylation. Loss of KAT11 results in the loss of H3K56 acetylation, both on bulk histone and on chromatin. KAT11 and H3K56 acetylation appear to c…	GO:0000122|negative regulation of transcription by RNA polymerase II;GO:0001666|response to hypoxia;GO:0002223|stimulatory C-type lectin receptor signaling pathway;GO:0006355|regulation of transcription, DNA-templated;GO:0006473|protein acetylation;GO:0007165|signal transduction;GO:0008589|regulation of smoothened signaling pathway;GO:0016573|histone acetylation;GO:0018076|N-terminal peptidyl-lys…	GO:0000123|histone acetyltransferase complex;GO:0000785|chromatin;GO:0005634|nucleus;GO:0005654|nucleoplasm;GO:0005667|transcription factor complex;GO:0005737|cytoplasm;GO:0016604|nuclear body;	GO:0001223|transcription coactivator binding;GO:0002039|p53 binding;GO:0003682|chromatin binding;GO:0003684|damaged DNA binding;GO:0003713|transcription coactivator activity;GO:0003714|transcription corepressor activity;GO:0004402|histone acetyltransferase activity;GO:0005515|protein binding;GO:0008134|transcription factor binding;GO:0008270|zinc ion binding;GO:0016407|acetyltransferase activity;…	K04498	EP300, CREBBP, KAT3; E1A/CREB-binding protein [EC:2.3.1.48]
ENSG00000005379	0.004580680182333044	0.02433772985951931	0.004882098627118951	0	0.009228736952175914	0	3.254801129126161	1.70256939629767	0.351019981817698	NA	up	no	TSPOAP1	protein_coding	chr17:58301228-58328795:-	gi|171906559|ref|NP_004749.2|	8080	0	peripheral-type benzodiazepine receptor-associated protein 1 isoform a [Homo sapiens]	gi|387912545|ref|NM_004758.3|	7694	0	Homo sapiens benzodiazepine receptor (peripheral) associated protein 1 (BZRAP1), transcript variant 1, mRNA	O95153	3117	0	Peripheral-type benzodiazepine receptor-associated protein 1	.	.	.	.	pfam13868	Trichoplein	tumor suppressor, Mitostatin. Trichoplein or mitostatin, was first defined as a meiosis-specific nuclear structural protein. It has since been linked with mitochondrial movement. It is associated with the mitochondrial outer membrane, and over-expression leads to reduction in mitochondrial motility whereas lack of it enhances mitochondrial movement. The activity appears to be mediated through bin…	GO:0008150|biological_process;GO:0099509|regulation of presynaptic cytosolic calcium ion concentration;	GO:0005737|cytoplasm;GO:0005739|mitochondrion;GO:0005829|cytosol;GO:0044305|calyx of Held;GO:0098978|glutamatergic synapse;	GO:0005515|protein binding;GO:0030156|benzodiazepine receptor binding;GO:0099626|voltage-gated calcium channel activity involved in regulation of presynaptic cytosolic calcium levels;	K19922	TSPOAP1, BZRAP1, RIMBP1; peripheral-type benzodiazepine receptor-associated protein 1
ENSG00000005421	0.01963468821851375	0.08345725415733997	0.02092669223344288	0.021858633983617783	0.03955818033433628	0.04060193661359195	1.2105089679806016	0.275613767493161	0.85061176906977	NA	up	no	PON1	protein_coding	chr7:95297676-95324532:-	gi|19923106|ref|NP_000437.3|	1883	0	serum paraoxonase/arylesterase 1 precursor [Homo sapiens]	gi|1280040|gb|U53784.1|HSU53784	2344	0	Human serum aryldialkylphosphatase precursor mRNA, complete cds	P27169	729	0	Serum paraoxonase/arylesterase 1	.	.	.	.	pfam01731	Arylesterase	Arylesterase. This family consists of arylesterases (Also known as serum paraoxonase) EC:3.1.1.2. These enzymes hydrolyse organophosphorus esters such as paraoxon and are found in the liver and blood. They confer resistance to organophosphate toxicity. Human arylesterase (PON1) is associated with HDL and may protect against LDL oxidation.	GO:0008203|cholesterol metabolic process;GO:0009636|response to toxic substance;GO:0010875|positive regulation of cholesterol efflux;GO:0016311|dephosphorylation;GO:0019439|aromatic compound catabolic process;GO:0031667|response to nutrient levels;GO:0032411|positive regulation of transporter activity;GO:0046395|carboxylic acid catabolic process;GO:0046434|organophosphate catabolic process;GO:004…	GO:0005576|extracellular region;GO:0005615|extracellular space;GO:0034364|high-density lipoprotein particle;GO:0034366|spherical high-density lipoprotein particle;GO:0043231|intracellular membrane-bounded organelle;GO:0070062|extracellular exosome;GO:0072562|blood microparticle;	GO:0004063|aryldialkylphosphatase activity;GO:0004064|arylesterase activity;GO:0005509|calcium ion binding;GO:0005543|phospholipid binding;GO:0042803|protein homodimerization activity;GO:0102007|acyl-L-homoserine-lactone lactonohydrolase activity;	K01045	PON; arylesterase / paraoxonase [EC:3.1.1.2 3.1.8.1]
ENSG00000005436	8.233246797191773	9.347674673959364	7.757029037598754	6.826497015278527	6.978849056596159	7.307828243400974	1.2135110173452344	0.279187206632582	0.0102859287923515	0.0446710912597533	up	no	GCFC2	protein_coding	chr2:75652000-75710985:-	gi|44890065|ref|NP_003194.3|	3391	0	GC-rich sequence DNA-binding factor 2 isoform 1 [Homo sapiens]	gi|256017127|ref|NM_003203.4|	4367	0	Homo sapiens GC-rich sequence DNA-binding factor 2 (GCFC2), transcript variant 1, mRNA	P16383	1310	0	GC-rich sequence DNA-binding factor 2	.	.	.	.	pfam07842	GCFC	GC-rich sequence DNA-binding factor-like protein. Sequences found in this family are similar to a region of a human GC-rich sequence DNA-binding factor homolog. This is thought to be a protein involved in transcriptional regulation due to partial homologies to a transcription repressor and histone-interacting protein. This family also contains tuftelin interacting protein 11 which has been identi…	GO:0000245|spliceosomal complex assembly;GO:0000398|mRNA splicing, via spliceosome;GO:0006355|regulation of transcription, DNA-templated;GO:0045892|negative regulation of transcription, DNA-templated;	GO:0005634|nucleus;GO:0005654|nucleoplasm;GO:0005730|nucleolus;GO:0005829|cytosol;GO:0071008|U2-type post-mRNA release spliceosomal complex;	GO:0003677|DNA binding;GO:0005515|protein binding;	K09061	GCF, C2orf3; GC-rich sequence DNA-binding factor
ENSG00000005448	11.121660200114778	11.060083355930379	10.39129871453344	13.82721849430112	14.778239882356566	11.385583106688802	0.822379485474536	-0.282124	0.0221318695477595	0.0798402695587953	down	no	WDR54	protein_coding	chr2:74421678-74425755:+	gi|119620084|gb|EAW99678.1|	1059	5e-135	WD repeat domain 54, isoform CRA_b [Homo sapiens]	gi|30353790|gb|BC051753.1|	2350	0	Homo sapiens WD repeat domain 54, mRNA (cDNA clone IMAGE:5770105), with apparent retained intron	.	.	.	.	.	.	.	.	pfam13900	GVQW	Putative binding domain. This short domain is often found nested inside other longer domains. The function is not known, but the domain carries a highly conserved GVQW motif. The members are rich in proline and cysteine. This may be a binding domain.	GO:0002091|negative regulation of receptor internalization;GO:0042058|regulation of epidermal growth factor receptor signaling pathway;GO:0043408|regulation of MAPK cascade;	GO:0031982|vesicle;	GO:0042803|protein homodimerization activity;	K24749	WDR54; WD repeat-containing protein 54
ENSG00000005469	2.433526009410553	2.8411890200094794	2.1483941349352835	3.511446232098234	3.514057301255527	3.4016009868297155	0.7194850108483933	-0.474963	0.00147536825287841	0.00973023782947692	down	no	CROT	protein_coding	chr7:87345664-87399794:+	gi|31542325|ref|NP_066974.2|	3328	0	peroxisomal carnitine O-octanoyltransferase isoform 2 [Homo sapiens]	gi|221316600|ref|NM_021151.3|	3205	0	Homo sapiens carnitine O-octanoyltransferase (CROT), transcript variant 2, mRNA	Q9UKG9	1286	0	Peroxisomal carnitine O-octanoyltransferase	.	.	.	.	pfam00755	Carn_acyltransf	Choline/Carnitine o-acyltransferase.	GO:0006091|generation of precursor metabolites and energy;GO:0006631|fatty acid metabolic process;GO:0006635|fatty acid beta-oxidation;GO:0009437|carnitine metabolic process;GO:0015908|fatty acid transport;GO:0015936|coenzyme A metabolic process;GO:0033540|fatty acid beta-oxidation using acyl-CoA oxidase;GO:0051791|medium-chain fatty acid metabolic process;	GO:0005777|peroxisome;GO:0005782|peroxisomal matrix;GO:0005829|cytosol;GO:0043231|intracellular membrane-bounded organelle;	GO:0008458|carnitine O-octanoyltransferase activity;	K05940	CROT; carnitine O-octanoyltransferase [EC:2.3.1.137]
ENSG00000005471	0.4590472216056147	0.5164889541057119	0.39571974243454644	0.646317492562711	0.8704437693443602	0.7817343882776364	0.6004582058054139	-0.735864	0.00202912217024883	0.0124600344503572	down	no	ABCB4	protein_coding	chr7:87401696-87480435:-	gi|119597355|gb|EAW76949.1|	6508	0	ATP-binding cassette, sub-family B (MDR/TAP), member 4, isoform CRA_e [Homo sapiens]	gi|112380625|ref|NM_000443.3|	3944	0	Homo sapiens ATP-binding cassette, sub-family B (MDR/TAP), member 4 (ABCB4), transcript variant A, mRNA	P21439	2472	0	Phosphatidylcholine translocator ABCB4	SPCC663.03	821	0	COG1132	pfam00664	ABC_membrane	ABC transporter transmembrane region. This family represents a unit of six transmembrane helices. Many members of the ABC transporter family (pfam00005) have two such regions.	GO:0006629|lipid metabolic process;GO:0032376|positive regulation of cholesterol transport;GO:0032782|bile acid secretion;GO:0042908|xenobiotic transport;GO:0045332|phospholipid translocation;GO:0055085|transmembrane transport;GO:0055088|lipid homeostasis;GO:0061092|positive regulation of phospholipid translocation;GO:1901557|response to fenofibrate;GO:1903413|cellular response to bile acid;GO:20…	GO:0005654|nucleoplasm;GO:0005737|cytoplasm;GO:0005829|cytosol;GO:0005886|plasma membrane;GO:0005887|integral component of plasma membrane;GO:0005925|focal adhesion;GO:0015629|actin cytoskeleton;GO:0016020|membrane;GO:0016021|integral component of membrane;GO:0016324|apical plasma membrane;GO:0030136|clathrin-coated vesicle;GO:0045121|membrane raft;GO:0046581|intercellular canaliculus;GO:0070062|…	GO:0005515|protein binding;GO:0005524|ATP binding;GO:0005548|phospholipid transporter activity;GO:0042626|ATPase activity, coupled to transmembrane movement of substances;GO:0042910|xenobiotic transmembrane transporter activity;GO:0090554|phosphatidylcholine-translocating ATPase activity;GO:0090555|phosphatidylethanolamine-translocating ATPase activity;	K05659	ABCB4; ATP-binding cassette, subfamily B (MDR/TAP), member 4 [EC:7.6.2.2]
ENSG00000005483	6.643741831126832	6.168276665889283	6.074943664111785	7.524680404801988	7.9444945252332175	7.888453503983649	0.8177204563643828	-0.29032	0.00172985037013385	0.0110048991079499	down	no	KMT2E	protein_coding	chr7:105014190-105115019:+	gi|33636768|ref|NP_891847.1|	8500	0	histone-lysine N-methyltransferase 2E [Homo sapiens]	gi|795611992|ref|XM_011730495.1|	7254	0	PREDICTED: Macaca nemestrina lysine (K)-specific methyltransferase 2E (KMT2E), transcript variant X1, mRNA	Q8IZD2	3278	0	Inactive histone-lysine N-methyltransferase 2E	SPAC22E12.11c	105	9e-22	COG2940	pfam00856	SET	SET domain. SET domains are protein lysine methyltransferase enzymes. SET domains appear to be protein-protein interaction domains. It has been demonstrated that SET domains mediate interactions with a family of proteins that display similarity with dual-specificity phosphatases (dsPTPases). A subset of SET domains have been called PR domains. These domains are divergent in sequence from other SE…	GO:0002446|neutrophil mediated immunity;GO:0006306|DNA methylation;GO:0006325|chromatin organization;GO:0007049|cell cycle;GO:0030218|erythrocyte differentiation;GO:0042119|neutrophil activation;GO:0045893|positive regulation of transcription, DNA-templated;GO:1900087|positive regulation of G1/S transition of mitotic cell cycle;GO:1905437|positive regulation of histone H3-K4 trimethylation;	GO:0000785|chromatin;GO:0005634|nucleus;GO:0005654|nucleoplasm;GO:0005737|cytoplasm;GO:0005815|microtubule organizing center;GO:0005886|plasma membrane;GO:0016604|nuclear body;GO:0016607|nuclear speck;GO:0032991|protein-containing complex;GO:0035327|transcriptionally active chromatin;	GO:0005515|protein binding;GO:0019899|enzyme binding;GO:0035064|methylated histone binding;GO:0046872|metal ion binding;	K09189	MLL5; [histone H3]-lysine4 N-trimethyltransferase MLL5 [EC:2.1.1.354]
ENSG00000005486	20.93323119921791	21.989030986679666	22.4735337829594	23.474362015757485	24.627367231408215	19.9960460640021	0.970244545413195	-0.0435797	0.691056323201417	0.829731333831943	down	no	RHBDD2	protein_coding	chr7:75842602-75888926:+	gi|94818790|ref|NP_001035546.1|	1418	0	rhomboid domain-containing protein 2 isoform a [Homo sapiens]	gi|94818878|ref|NM_001040457.1|	1878	0	Homo sapiens rhomboid domain containing 2 (RHBDD2), transcript variant 2, mRNA	Q6NTF9	550	0	Rhomboid domain-containing protein 2	.	.	.	.	pfam01694	Rhomboid	Rhomboid family. This family contains integral membrane proteins that are related to Drosophila rhomboid protein. Members of this family are found in bacteria and eukaryotes. Rhomboid promotes the cleavage of the membrane-anchored TGF-alpha-like growth factor Spitz, allowing it to activate the Drosophila EGF receptor. Analysis has shown that Rhomboid-1 is an intramembrane serine protease.4] (EC:3…	GO:0030433|ubiquitin-dependent ERAD pathway;GO:0030968|endoplasmic reticulum unfolded protein response;	GO:0000139|Golgi membrane;GO:0000839|Hrd1p ubiquitin ligase ERAD-L complex;GO:0005654|nucleoplasm;GO:0005794|Golgi apparatus;GO:0030176|integral component of endoplasmic reticulum membrane;GO:0048471|perinuclear region of cytoplasm;	GO:0004252|serine-type endopeptidase activity;GO:0051787|misfolded protein binding;GO:1990381|ubiquitin-specific protease binding;	K09652	RHBDD2, RHBDL7; rhomboid domain-containing protein 2
ENSG00000005513	0.14005199086333162	0.4340664066197892	0.2239015621379506	0.18190099931154682	0.3056776525566688	0.26547489964327786	1.0591155337568516	0.0828599744922712	0.86642389438558	0.931908688652663	up	no	SOX8	protein_coding	chr16:981770-986979:+	gi|119606098|gb|EAW85692.1|	1216	7e-151	SRY (sex determining region Y)-box 8, isoform CRA_b, partial [Homo sapiens]	gi|10440495|dbj|AK024491.1|	4127	0	Homo sapiens mRNA for FLJ00094 protein, partial cds	P57073	388	6e-120	Transcription factor SOX-8	.	.	.	.	pfam12444	Sox_N	Sox developmental protein N terminal. This domain family is found in eukaryotes, and is typically between 69 and 88 amino acids in length. The family is found in association with pfam00505. There are two conserved sequence motifs: YDW and PVR. This family contains Sox8, Sox9 and Sox10 proteins which have structural similarity. Sox proteins are involved in developmental processes.	GO:0000122|negative regulation of transcription by RNA polymerase II;GO:0001649|osteoblast differentiation;GO:0001701|in utero embryonic development;GO:0001755|neural crest cell migration;GO:0002009|morphogenesis of an epithelium;GO:0006357|regulation of transcription by RNA polymerase II;GO:0007165|signal transduction;GO:0007283|spermatogenesis;GO:0007422|peripheral nervous system development;GO…	GO:0000785|chromatin;GO:0005634|nucleus;GO:0005667|transcription factor complex;GO:0005737|cytoplasm;	GO:0000978|RNA polymerase II proximal promoter sequence-specific DNA binding;GO:0000981|DNA-binding transcription factor activity, RNA polymerase II-specific;GO:0003677|DNA binding;GO:1990837|sequence-specific double-stranded DNA binding;	K09270	SOX7S; transcription factor SOX7/8/10/18 (SOX group E/F)
ENSG00000005700	2.1719784464459853	2.365222039171105	1.5177576168016218	1.985016672479962	1.8564442152589802	2.957123935562909	0.9021978065678964	-0.148484	0.430179638083856	0.630714079469233	down	no	IBTK	protein_coding	chr6:82169986-82247754:-	gi|57863304|ref|NP_056340.2|	6990	0	inhibitor of Bruton tyrosine kinase isoform 1 [Homo sapiens]	gi|665505957|ref|NM_015525.3|	6040	0	Homo sapiens inhibitor of Bruton tyrosine kinase (IBTK), transcript variant 1, mRNA	Q9P2D0	2655	0	Inhibitor of Bruton tyrosine kinase	SPCC330.11_2	82.4	1e-14	COG5184	pfam00651	BTB	BTB/POZ domain. The BTB (for BR-C, ttk and bab) or POZ (for Pox virus and Zinc finger) domain is present near the N-terminus of a fraction of zinc finger (pfam00096) proteins and in proteins that contain the pfam01344 motif such as Kelch and a family of pox virus proteins. The BTB/POZ domain mediates homomeric dimerization and in some instances heteromeric dimerization. The structure of the dimer…	GO:0001933|negative regulation of protein phosphorylation;GO:0051209|release of sequestered calcium ion into cytosol;GO:0061099|negative regulation of protein tyrosine kinase activity;	GO:0005654|nucleoplasm;GO:0005737|cytoplasm;GO:0016020|membrane;	GO:0019901|protein kinase binding;GO:0030292|protein tyrosine kinase inhibitor activity;	K24810	IBTK; inhibitor of Bruton tyrosine kinase
ENSG00000005801	3.5905140019513597	3.739631120183616	3.5893842776687594	2.182093059309015	2.414271787627117	2.952380689875466	1.4640175642835238	0.549932862196225	8.45469032173541e-06	0.000136418734165834	up	no	ZNF195	protein_coding	chr11:3339261-3379222:-	gi|338827709|ref|NP_001229770.1|	2769	0	zinc finger protein 195 isoform 4 [Homo sapiens]	gi|378786669|ref|NG_032109.1|	7118	0	Homo sapiens zinc finger protein 195 (ZNF195), RefSeqGene on chromosome 11	O14628	1057	0	Zinc finger protein 195	.	.	.	.	pfam13900	GVQW	Putative binding domain. This short domain is often found nested inside other longer domains. The function is not known, but the domain carries a highly conserved GVQW motif. The members are rich in proline and cysteine. This may be a binding domain.	GO:0006355|regulation of transcription, DNA-templated;GO:0006357|regulation of transcription by RNA polymerase II;	GO:0005634|nucleus;	GO:0000978|RNA polymerase II proximal promoter sequence-specific DNA binding;GO:0000981|DNA-binding transcription factor activity, RNA polymerase II-specific;GO:0008270|zinc ion binding;	K09228	KRAB; KRAB domain-containing zinc finger protein
ENSG00000005810	3.8158001214567685	3.5177910114659925	2.723499005238821	3.525617210534018	3.6211562632281513	4.268863482316106	0.8910349907205323	-0.166446	0.18450061877355	0.367741508230166	down	no	MYCBP2	protein_coding	chr13:77042474-77327094:-	gi|578824804|ref|XP_006719852.1|	23700	0	PREDICTED: E3 ubiquitin-protein ligase MYCBP2 isoform X15 [Homo sapiens]	gi|578824803|ref|XM_006719789.1|	15244	0	PREDICTED: Homo sapiens MYC binding protein 2, E3 ubiquitin protein ligase (MYCBP2), transcript variant X15, mRNA	O75592	8916	0	E3 ubiquitin-protein ligase MYCBP2	.	.	.	.	pfam08005	PHR	PHR domain. This domain is called PHR as it was original found in the proteins PAM, highwire and RPM. This domain can be duplicated in the highwire, PFAM and PRM sequence. The C-terminal region of the protein BTBD1 includes the PHR domain and is known to interact with Topoisomerase I, an enzyme which relaxes DNA supercoils.	GO:0016567|protein ubiquitination;GO:0021785|branchiomotor neuron axon guidance;GO:0021952|central nervous system projection neuron axonogenesis;GO:0031398|positive regulation of protein ubiquitination;GO:0032880|regulation of protein localization;GO:0032922|circadian regulation of gene expression;GO:0042177|negative regulation of protein catabolic process;GO:0050790|regulation of catalytic activ…	GO:0005634|nucleus;GO:0005654|nucleoplasm;GO:0005737|cytoplasm;GO:0015630|microtubule cytoskeleton;GO:0016020|membrane;GO:0030424|axon;GO:0043231|intracellular membrane-bounded organelle;	GO:0005085|guanyl-nucleotide exchange factor activity;GO:0005515|protein binding;GO:0008270|zinc ion binding;GO:0031267|small GTPase binding;GO:0042802|identical protein binding;GO:0061630|ubiquitin protein ligase activity;	K10693	MYCBP2, PAM; RCR-type E3 ubiquitin transferase [EC:2.3.2.33]
ENSG00000005812	6.878747743728015	8.1243118815364	6.451303512995421	4.6538224152580385	4.995856412034411	5.549474532498902	1.4272063361658076	0.513193925313889	1.4017600605315e-05	0.00021013141015508	up	no	FBXL3	protein_coding	chr13:76992598-77027195:-	gi|466043804|ref|XP_004276893.1|	2302	0	PREDICTED: F-box/LRR-repeat protein 3 [Orcinus orca]	gi|221316725|ref|NM_012158.2|	3476	0	Homo sapiens F-box and leucine-rich repeat protein 3 (FBXL3), mRNA	Q9UKT7	857	0	F-box/LRR-repeat protein 3	.	.	.	.	pfam12937	F-box-like	F-box-like. This is an F-box-like family.	GO:0000086|G2/M transition of mitotic cell cycle;GO:0016567|protein ubiquitination;GO:0031146|SCF-dependent proteasomal ubiquitin-dependent protein catabolic process;GO:0031648|protein destabilization;GO:0042752|regulation of circadian rhythm;GO:0043153|entrainment of circadian clock by photoperiod;GO:0048511|rhythmic process;GO:0051726|regulation of cell cycle;	GO:0000151|ubiquitin ligase complex;GO:0005634|nucleus;GO:0005829|cytosol;GO:0016604|nuclear body;GO:0019005|SCF ubiquitin ligase complex;	GO:0004842|ubiquitin-protein transferase activity;GO:0005515|protein binding;	K10269	FBXL3; F-box and leucine-rich repeat protein 3
ENSG00000005844	0	0	0.01127376749072541	0.01177582937844129	0.014207364848382196	0	0.4307189232287193	-1.21518	0.566811638722345	NA	down	no	ITGAL	protein_coding	chr16:30472658-30523567:+	gi|530408048|ref|XP_005255370.1|	3542	0	PREDICTED: integrin alpha-L isoform X1 [Homo sapiens]	gi|530408047|ref|XM_005255313.1|	3329	0	PREDICTED: Homo sapiens integrin, alpha L (antigen CD11A (p180), lymphocyte function-associated antigen 1; alpha polypeptide) (ITGAL), transcript variant X1, mRNA	P20701	1363	0	Integrin alpha-L	.	.	.	.	pfam08441	Integrin_alpha2	Integrin alpha. This domain is found in integrin alpha and integrin alpha precursors to the C terminus of a number of pfam01839 repeats and to the N-terminus of the pfam00357 cytoplasmic region. This region is composed of three immunoglobulin-like domains.	GO:0002291|T cell activation via T cell receptor contact with antigen bound to MHC molecule on antigen presenting cell;GO:0006909|phagocytosis;GO:0006954|inflammatory response;GO:0007155|cell adhesion;GO:0007157|heterophilic cell-cell adhesion via plasma membrane cell adhesion molecules;GO:0007159|leukocyte cell-cell adhesion;GO:0007160|cell-matrix adhesion;GO:0007165|signal transduction;GO:00072…	GO:0005886|plasma membrane;GO:0008305|integrin complex;GO:0009986|cell surface;GO:0016020|membrane;GO:0034687|integrin alphaL-beta2 complex;GO:0035579|specific granule membrane;GO:0070062|extracellular exosome;	GO:0005515|protein binding;GO:0030369|ICAM-3 receptor activity;GO:0044877|protein-containing complex binding;GO:0046872|metal ion binding;GO:0050839|cell adhesion molecule binding;	K05718	ITGAL, CD11a; integrin alpha L
ENSG00000005882	4.2719569064655065	3.9821855350186692	5.28480260599781	7.579596200521537	7.767847516293553	6.073266028030097	0.6390242999303467	-0.646057	4.69696765904929e-06	8.38350156747124e-05	down	no	PDK2	protein_coding	chr17:50094737-50112152:+	gi|397493222|ref|XP_003817511.1|	2157	0	PREDICTED: pyruvate dehydrogenase kinase, isozyme 2 [Pan paniscus]	gi|315630394|ref|NM_002611.4|	2581	0	Homo sapiens pyruvate dehydrogenase kinase 2 (PDK2), transcript variant 1, mRNA	Q15119	810	0	[Pyruvate dehydrogenase (acetyl-transferring)] kinase isozyme 2, mitochondrial	SPAC644.11c	184	7e-49	COG0642	pfam10436	BCDHK_Adom3	Mitochondrial branched-chain alpha-ketoacid dehydrogenase kinase. Catabolism and synthesis of leucine, isoleucine and valine are finely balanced, allowing the body to make the most of dietary input but removing excesses to prevent toxic build-up of their corresponding keto-acids. This is the butyryl-CoA dehydrogenase, subunit A domain 3, a largely alpha-helical bundle of the enzyme BCDHK. This en…	GO:0006006|glucose metabolic process;GO:0006111|regulation of gluconeogenesis;GO:0006468|protein phosphorylation;GO:0006885|regulation of pH;GO:0008286|insulin receptor signaling pathway;GO:0010510|regulation of acetyl-CoA biosynthetic process from pyruvate;GO:0010565|regulation of cellular ketone metabolic process;GO:0010906|regulation of glucose metabolic process;GO:0031670|cellular response to…	GO:0005654|nucleoplasm;GO:0005739|mitochondrion;GO:0005759|mitochondrial matrix;GO:0005829|cytosol;GO:0005967|mitochondrial pyruvate dehydrogenase complex;	GO:0004672|protein kinase activity;GO:0004740|pyruvate dehydrogenase (acetyl-transferring) kinase activity;GO:0005515|protein binding;GO:0005524|ATP binding;GO:0042803|protein homodimerization activity;	K00898	PDK2_3_4; pyruvate dehydrogenase kinase 2/3/4 [EC:2.7.11.2]
ENSG00000005884	34.701517058740414	31.388744129848252	38.73776464125852	43.43732714904892	41.404777608592525	36.94113685442118	0.8710086213186937	-0.199241	0.0504123308960634	0.146797213972971	down	no	ITGA3	protein_coding	chr17:50055968-50090481:+	gi|62088896|dbj|BAD92895.1|	3661	0	integrin alpha 3 isoform b, precursor variant [Homo sapiens]	gi|62088895|dbj|AB209658.1|	5461	0	Homo sapiens mRNA for integrin alpha 3 isoform b, precursor variant protein	P26006	1248	0	Integrin alpha-3	.	.	.	.	pfam08441	Integrin_alpha2	Integrin alpha. This domain is found in integrin alpha and integrin alpha precursors to the C terminus of a number of pfam01839 repeats and to the N-terminus of the pfam00357 cytoplasmic region. This region is composed of three immunoglobulin-like domains.	GO:0001764|neuron migration;GO:0007160|cell-matrix adhesion;GO:0007229|integrin-mediated signaling pathway;GO:0007507|heart development;GO:0007613|memory;GO:0009410|response to xenobiotic stimulus;GO:0010628|positive regulation of gene expression;GO:0010634|positive regulation of epithelial cell migration;GO:0010811|positive regulation of cell-substrate adhesion;GO:0010976|positive regulation of …	GO:0005886|plasma membrane;GO:0005925|focal adhesion;GO:0008305|integrin complex;GO:0009897|external side of plasma membrane;GO:0009986|cell surface;GO:0016323|basolateral plasma membrane;GO:0031527|filopodium membrane;GO:0034667|integrin alpha3-beta1 complex;GO:0043235|receptor complex;GO:0048471|perinuclear region of cytoplasm;GO:0060076|excitatory synapse;GO:0070062|extracellular exosome;GO:00…	GO:0001968|fibronectin binding;GO:0002020|protease binding;GO:0005178|integrin binding;GO:0005515|protein binding;GO:0005518|collagen binding;GO:0019904|protein domain specific binding;GO:0043236|laminin binding;GO:0046872|metal ion binding;GO:0046982|protein heterodimerization activity;	K06482	ITGA3, CD49c; integrin alpha 3
ENSG00000005889	3.3136235948260766	3.496602214472442	2.928699493392352	2.2107963184794204	2.5005873970223824	2.894847992000786	1.2947671198221842	0.372692634367026	0.00479754109112175	0.0244967195966921	up	no	ZFX	protein_coding	chrX:24149173-24216255:+	gi|71061446|ref|NP_003401.2|	4011	0	zinc finger X-chromosomal protein isoform 1 [Homo sapiens]	gi|296010876|ref|NM_003410.3|	7604	0	Homo sapiens zinc finger protein, X-linked (ZFX), transcript variant 1, mRNA	P17010	1548	0	Zinc finger X-chromosomal protein	SPAC144.09c	87.8	5e-17	COG5048	pfam04704	Zfx_Zfy_act	Zfx / Zfy transcription activation region. Zfx and Zfy are transcription factors implicated in mammalian sex determination. This region is found N terminal to multiple copies of a C2H2 Zinc finger (pfam00096). This region has been shown to activate transcription when fused to a GAL4 DNA binding domain.	GO:0001541|ovarian follicle development;GO:0006357|regulation of transcription by RNA polymerase II;GO:0007283|spermatogenesis;GO:0009566|fertilization;GO:0009791|post-embryonic development;GO:0035264|multicellular organism growth;GO:0048599|oocyte development;GO:0048872|homeostasis of number of cells;GO:0060746|parental behavior;	GO:0005654|nucleoplasm;GO:0005694|chromosome;GO:0005730|nucleolus;	GO:0043035|chromatin insulator sequence binding;GO:0046872|metal ion binding;	.	.
ENSG00000005893	12.509774742164268	14.147974753044597	11.393607015761873	13.278236874002102	13.99328143403988	14.018349670521852	0.931554403001685	-0.102288	0.28623930772592	0.489932516680085	down	no	LAMP2	protein_coding	chrX:120426148-120469365:-	gi|4504957|ref|NP_002285.1|	1892	0	lysosome-associated membrane glycoprotein 2 isoform A precursor [Homo sapiens]	gi|169790830|ref|NM_002294.2|	6535	0	Homo sapiens lysosomal associated membrane protein 2 (LAMP2), transcript variant A, mRNA	P13473	733	0	Lysosome-associated membrane glycoprotein 2	.	.	.	.	pfam01299	Lamp	Lysosome-associated membrane glycoprotein (Lamp).	GO:0006605|protein targeting;GO:0009267|cellular response to starvation;GO:0017038|protein import;GO:0031647|regulation of protein stability;GO:0050821|protein stabilization;GO:0061684|chaperone-mediated autophagy;GO:0061740|protein targeting to lysosome involved in chaperone-mediated autophagy;GO:0072594|establishment of protein localization to organelle;GO:0097352|autophagosome maturation;GO:19…	GO:0005615|extracellular space;GO:0005764|lysosome;GO:0005765|lysosomal membrane;GO:0005770|late endosome;GO:0005886|plasma membrane;GO:0016020|membrane;GO:0031088|platelet dense granule membrane;GO:0031902|late endosome membrane;GO:0035577|azurophil granule membrane;GO:0043202|lysosomal lumen;GO:0044754|autolysosome;GO:0045121|membrane raft;GO:0070062|extracellular exosome;GO:0097637|integral co…	GO:0005515|protein binding;GO:0019899|enzyme binding;	K06528	LAMP1_2, CD107; lysosomal-associated membrane protein 1/2
ENSG00000005961	0.0549633361860485	0.05840542343179604	0.07810671994979136	0.0917832334416597	0.1845585340620395	0.08524267868663954	0.5257959176816009	-0.927425	0.172023834147968	0.349658340302962	down	no	ITGA2B	protein_coding	chr17:44372180-44389649:-	gi|694966577|ref|XP_001150497.3|	5302	0	PREDICTED: integrin alpha-IIb isoform X2 [Pan troglodytes]	gi|974005392|ref|NM_000419.4|	3431	0	Homo sapiens integrin subunit alpha 2b (ITGA2B), mRNA	P08514	1922	0	Integrin alpha-IIb	.	.	.	.	pfam08441	Integrin_alpha2	Integrin alpha. This domain is found in integrin alpha and integrin alpha precursors to the C terminus of a number of pfam01839 repeats and to the N-terminus of the pfam00357 cytoplasmic region. This region is composed of three immunoglobulin-like domains.	GO:0002687|positive regulation of leukocyte migration;GO:0007160|cell-matrix adhesion;GO:0007229|integrin-mediated signaling pathway;GO:0070527|platelet aggregation;	GO:0005886|plasma membrane;GO:0005925|focal adhesion;GO:0008305|integrin complex;GO:0009897|external side of plasma membrane;GO:0009986|cell surface;GO:0031092|platelet alpha granule membrane;GO:0070062|extracellular exosome;GO:0072562|blood microparticle;	GO:0005515|protein binding;GO:0042802|identical protein binding;GO:0046872|metal ion binding;GO:0050840|extracellular matrix binding;GO:0070051|fibrinogen binding;	K06476	ITGA2B, CD41; integrin alpha 2B
ENSG00000005981	0	0.012035710176728848	0	0	0.022819384530684213	0	0.5323372877846825	-0.909587	0.770197545108044	NA	down	no	ASB4	protein_coding	chr7:95478444-95540233:+	gi|7706379|ref|NP_057200.1|	2211	0	ankyrin repeat and SOCS box protein 4 isoform a [Homo sapiens]	gi|315360676|ref|NM_016116.2|	3782	0	Homo sapiens ankyrin repeat and SOCS box containing 4 (ASB4), transcript variant 1, mRNA	Q9Y574	855	0	Ankyrin repeat and SOCS box protein 4	all2748	85.9	1e-16	COG0666	pfam12796	Ank_2	Ankyrin repeats (3 copies).	GO:0035556|intracellular signal transduction;GO:0051865|protein autoubiquitination;GO:2001214|positive regulation of vasculogenesis;	GO:0005829|cytosol;GO:0031462|Cul2-RING ubiquitin ligase complex;GO:0031466|Cul5-RING ubiquitin ligase complex;	GO:0004842|ubiquitin-protein transferase activity;GO:0031625|ubiquitin protein ligase binding;GO:0061630|ubiquitin protein ligase activity;	K10326	ASB4; ankyrin repeat and SOCS box protein 4
ENSG00000006007	17.599733924726955	17.565408923451525	16.11071194718356	15.822723241774272	16.304611386335704	16.710240317989385	1.0618073758276951	0.0865220682667653	0.343466666560658	0.550032587289935	up	no	GDE1	protein_coding	chr16:19501693-19522123:-	gi|189053592|dbj|BAG35758.1|	1686	0	unnamed protein product [Homo sapiens]	gi|39753954|ref|NM_016641.3|	2907	0	Homo sapiens glycerophosphodiester phosphodiesterase 1 (GDE1), mRNA	Q9NZC3	652	0	Glycerophosphodiester phosphodiesterase 1	FN1891	100	6e-22	COG0584	pfam03009	GDPD	Glycerophosphoryl diester phosphodiesterase family. Escherichia coli has two sequence related isozymes of glycerophosphoryl diester phosphodiesterase (GDPD) - periplasmic and cytosolic. This family also includes agrocinopine synthase, the similarity to GDPD has been noted. This family appears to have weak but not significant matches to mammalian phospholipase C pfam00388, which suggests that this…	GO:0006580|ethanolamine metabolic process;GO:0006629|lipid metabolic process;GO:0006644|phospholipid metabolic process;GO:0046475|glycerophospholipid catabolic process;GO:0070291|N-acylethanolamine metabolic process;	GO:0005886|plasma membrane;GO:0016021|integral component of membrane;GO:0030659|cytoplasmic vesicle membrane;	GO:0004622|lysophospholipase activity;GO:0005515|protein binding;GO:0008889|glycerophosphodiester phosphodiesterase activity;GO:0046872|metal ion binding;GO:0047395|glycerophosphoinositol glycerophosphodiesterase activity;	K19179	GDE1; glycerophosphoinositol glycerophosphodiesterase [EC:3.1.4.44]
ENSG00000006015	4.132073830106736	3.74948611239246	4.684375805116937	3.8420293919511583	3.9286166504567683	3.5202396956554494	1.1249019672733889	0.169799279228035	0.272803222779009	0.47458733635812	up	no	REX1BD	protein_coding	chr19:18588685-18592337:+	gi|725563348|ref|XP_010334997.1|	172	2e-27	PREDICTED: LOW QUALITY PROTEIN: uncharacterized protein LOC101029017 [Saimiri boliviensis boliviensis]	gi|2636669|gb|AC003112.1|AC003112	2465	0	Human DNA from chromosome 19 specific cosmid R30292, genomic sequence, complete sequence	Q6UX73	85.1	4e-16	UPF0764 protein C16orf89	.	.	.	.	pfam13900	GVQW	Putative binding domain. This short domain is often found nested inside other longer domains. The function is not known, but the domain carries a highly conserved GVQW motif. The members are rich in proline and cysteine. This may be a binding domain.	.	.	GO:0005515|protein binding;	.	.
ENSG00000006016	4.4309674359086415	4.708457442079979	4.422691007200817	4.795822605711409	4.74695497468029	4.5995069821916745	0.9697186161547738	-0.0443619	0.758038491954545	0.871131606700969	down	no	CRLF1	protein_coding	chr19:18572220-18607741:-	gi|724937946|ref|XP_010385045.1|	1746	0	PREDICTED: cytokine receptor-like factor 1 [Rhinopithecus roxellana]	gi|260655997|ref|NM_004750.4|	1728	0	Homo sapiens cytokine receptor-like factor 1 (CRLF1), mRNA	O75462	634	0	Cytokine receptor-like factor 1	.	.	.	.	pfam09067	EpoR_lig-bind	Erythropoietin receptor, ligand binding. Members of this family interact with erythropoietin (EPO), with subsequent initiation of the downstream chain of events associated with binding of EPO to the receptor, including EPO-induced erythroblast proliferation and differentiation through induction of the JAK2/STAT5 signaling cascade. The domain adopts a secondary structure composed of a short amino-…	GO:0001657|ureteric bud development;GO:0008284|positive regulation of cell proliferation;GO:0019221|cytokine-mediated signaling pathway;GO:0042531|positive regulation of tyrosine phosphorylation of STAT protein;GO:0043524|negative regulation of neuron apoptotic process;GO:2000672|negative regulation of motor neuron apoptotic process;	GO:0005576|extracellular region;GO:0005615|extracellular space;GO:0005829|cytosol;GO:0009897|external side of plasma membrane;GO:0043235|receptor complex;GO:0097058|CRLF-CLCF1 complex;	GO:0004896|cytokine receptor activity;GO:0005125|cytokine activity;GO:0005127|ciliary neurotrophic factor receptor binding;GO:0005515|protein binding;GO:0019955|cytokine binding;	K24481	CRLF1; cytokine receptor-like factor 1
ENSG00000006025	1.2780383478471022	1.1387591212708104	1.2859917273534958	1.4581458356037666	1.4713572479681218	1.3296145758014941	0.8788323719440561	-0.18634	0.288268657149715	0.492607904761886	down	no	OSBPL7	protein_coding	chr17:47807372-47821834:-	gi|829772448|ref|XP_012621431.1|	2229	0	PREDICTED: oxysterol-binding protein-related protein 7 isoform X2 [Microcebus murinus]	gi|62087351|dbj|AB208886.1|	4491	0	Homo sapiens mRNA for oxysterol-binding protein-like protein 7 variant protein	Q9BZF2	822	0	Oxysterol-binding protein-related protein 7	.	.	.	.	pfam01237	Oxysterol_BP	Oxysterol-binding protein.	GO:0006699|bile acid biosynthetic process;GO:0010506|regulation of autophagy;GO:0015918|sterol transport;GO:0071397|cellular response to cholesterol;GO:1901800|positive regulation of proteasomal protein catabolic process;	GO:0005654|nucleoplasm;GO:0005776|autophagosome;GO:0005789|endoplasmic reticulum membrane;GO:0005829|cytosol;GO:0005886|plasma membrane;GO:0016020|membrane;GO:0043231|intracellular membrane-bounded organelle;GO:0097038|perinuclear endoplasmic reticulum;	GO:0005515|protein binding;GO:0015248|sterol transporter activity;GO:0015485|cholesterol binding;GO:0032934|sterol binding;	K20463	OSBPL3_6_7, ORP3_6_7; oxysterol-binding protein-related protein 3/6/7
ENSG00000006042	8.056229543834474	7.716433263049439	8.307638611875793	11.969500566529987	11.604154892669719	10.21182931962909	0.7207816569680794	-0.472366	9.88776490325353e-06	0.0001569169900884	down	no	TMEM98	protein_coding	chr17:32927910-32945106:+	gi|75677343|ref|NP_056359.2|	1114	2e-138	transmembrane protein 98 [Homo sapiens]	gi|30425594|gb|AC084809.17|	3531	0	Homo sapiens chromosome 17, clone CTD-2338C18, complete sequence	Q9Y2Y6	433	7e-140	Transmembrane protein 98	.	.	.	.	pfam13900	GVQW	Putative binding domain. This short domain is often found nested inside other longer domains. The function is not known, but the domain carries a highly conserved GVQW motif. The members are rich in proline and cysteine. This may be a binding domain.	GO:0010955|negative regulation of protein processing;GO:0031642|negative regulation of myelination;GO:0045063|T-helper 1 cell differentiation;GO:0048715|negative regulation of oligodendrocyte differentiation;GO:1900181|negative regulation of protein localization to nucleus;	GO:0005615|extracellular space;GO:0005783|endoplasmic reticulum;GO:0005789|endoplasmic reticulum membrane;GO:0005886|plasma membrane;GO:0016021|integral component of membrane;GO:0070062|extracellular exosome;	GO:0005515|protein binding;	K25292	TMEM98; transmembrane protein 98
ENSG00000006047	0.3604879574802231	0.49080019953239823	0.5402936637641109	0.9782151713601491	1.1196790183511884	0.6755562560758154	0.5042406921577914	-0.987816	0.00107723934850866	0.00755361320670453	down	no	YBX2	protein_coding	chr17:7288263-7294639:-	gi|62087216|dbj|BAD92055.1|	833	5e-98	germ cell specific Y-box binding protein variant [Homo sapiens]	gi|62087215|dbj|AB208818.1|	4544	0	Homo sapiens mRNA for germ cell specific Y-box binding protein variant protein	Q9Y2T7	271	7e-79	Y-box-binding protein 2	.	.	.	.	pfam00313	CSD	'Cold-shock' DNA-binding domain.	GO:0006366|transcription by RNA polymerase II;GO:0007283|spermatogenesis;GO:0009386|translational attenuation;GO:0010468|regulation of gene expression;GO:0048599|oocyte development;GO:0120162|positive regulation of cold-induced thermogenesis;	GO:0005634|nucleus;GO:0005737|cytoplasm;	GO:0003676|nucleic acid binding;GO:0003677|DNA binding;GO:0003723|RNA binding;	K09277	YBX2; Y-box-binding protein 2
ENSG00000006062	8.053668978831539	6.787741331221786	7.857688643731552	6.844806783752222	6.9662760504686885	6.5378537769098095	1.128302924290715	0.174154451336577	0.118173895515136	0.27112782274031	up	no	MAP3K14	protein_coding	chr17:45263119-45317029:-	gi|115298645|ref|NP_003945.2|	4359	0	mitogen-activated protein kinase kinase kinase 14 [Homo sapiens]	gi|1841433|emb|Y10256.1|	4515	0	H.sapiens mRNA for serine/threonine protein kinase, NIK	Q99558	1683	0	Mitogen-activated protein kinase kinase kinase 14	.	.	.	.	pfam00069	Pkinase	Protein kinase domain.	GO:0000165|MAPK cascade;GO:0006468|protein phosphorylation;GO:0006955|immune response;GO:0007249|I-kappaB kinase/NF-kappaB signaling;GO:0038061|NIK/NF-kappaB signaling;GO:0043123|positive regulation of I-kappaB kinase/NF-kappaB signaling;GO:0051607|defense response to virus;GO:0071260|cellular response to mechanical stimulus;	GO:0001650|fibrillar center;GO:0005654|nucleoplasm;GO:0005829|cytosol;GO:0043231|intracellular membrane-bounded organelle;	GO:0004672|protein kinase activity;GO:0004674|protein serine/threonine kinase activity;GO:0004704|NF-kappaB-inducing kinase activity;GO:0004709|MAP kinase kinase kinase activity;GO:0005515|protein binding;GO:0005524|ATP binding;	K04466	MAP3K14, NIK; mitogen-activated protein kinase kinase kinase 14 [EC:2.7.11.25]
ENSG00000267110	1.7122253652214494	1.7625958085070825	1.7108375773617763	3.812325119637166	3.341834502152078	3.374687220780074	0.49912489650253455	-1.00253	0.00104989113879127	0.00738987462094644	down	yes	ENSG00000267110	protein_coding	chr19:55154757-55160671:-	gi|119592747|gb|EAW72341.1|	814	7e-101	hCG2008633, isoform CRA_b [Homo sapiens]	gi|375493599|ref|NM_001256716.1|	479	0	Homo sapiens dynein (axonemal) assembly factor 3 (DNAAF3), transcript variant 4, mRNA	Q8N9W5	290	6e-92	Dynein assembly factor 3, axonemal	.	.	.	.	pfam14740	DUF4471	Domain of unknown function (DUF4471). This family is conserved from fungi to Metazoa and includes plants. The function is not known, but several members have zinc-finger domain, zf-MYND, pfam01753, at their very C-terminus. Others are also associated with DUF1279, pfam06916. This domain is more C-terminal in many members to DUF4470, pfam14737.	.	.	.	.	.
ENSG00000006118	4.590100992826266	4.923283856724285	5.541876603875014	6.611067820927026	6.37707161288566	5.146292674878045	0.8393339822347003	-0.252683	0.0469097849596883	0.13943468503693	down	no	TMEM132A	protein_coding	chr11:60924460-60937159:+	gi|982293701|ref|XP_015290133.1|	2166	0	PREDICTED: transmembrane protein 132A isoform X1 [Macaca fascicularis]	gi|10047240|dbj|AB046803.1|	3981	0	Homo sapiens mRNA for KIAA1583 protein, partial cds	Q24JP5	804	0	Transmembrane protein 132A	.	.	.	.	pfam13900	GVQW	Putative binding domain. This short domain is often found nested inside other longer domains. The function is not known, but the domain carries a highly conserved GVQW motif. The members are rich in proline and cysteine. This may be a binding domain.	GO:0008150|biological_process;	GO:0000139|Golgi membrane;GO:0005783|endoplasmic reticulum;GO:0005788|endoplasmic reticulum lumen;GO:0005789|endoplasmic reticulum membrane;GO:0005794|Golgi apparatus;GO:0016021|integral component of membrane;GO:0070062|extracellular exosome;	GO:0003674|molecular_function;	K17599	TMEM132; transmembrane protein 132
ENSG00000006125	52.73291396333066	49.66717267611157	49.332230300984826	48.32342436610301	49.69381367374018	51.32476044928552	1.0277200700586728	0.0394473573976657	0.608820565237035	0.775061091722494	up	no	AP2B1	protein_coding	chr17:35578046-35726413:+	gi|4557469|ref|NP_001273.1|	4672	0	AP-2 complex subunit beta isoform b [Homo sapiens]	gi|71773037|ref|NM_001282.2|	5702	0	Homo sapiens adaptor related protein complex 2 beta 1 subunit (AP2B1), transcript variant 2, mRNA	P62944	1805	0	AP-2 complex subunit beta	SPBC947.02	550	5e-174	COG5096	pfam01602	Adaptin_N	Adaptin N terminal region. This family consists of the N terminal region of various alpha, beta and gamma subunits of the AP-1, AP-2 and AP-3 adaptor protein complexes. The adaptor protein (AP) complexes are involved in the formation of clathrin-coated pits and vesicles. The N-terminal region of the various adaptor proteins (APs) is constant by comparison to the C-terminal which is variable withi…	GO:0001822|kidney development;GO:0003281|ventricular septum development;GO:0006886|intracellular protein transport;GO:0016192|vesicle-mediated transport;GO:0035904|aorta development;GO:0045807|positive regulation of endocytosis;GO:0048268|clathrin coat assembly;GO:0060976|coronary vasculature development;GO:0072583|clathrin-dependent endocytosis;GO:0098884|postsynaptic neurotransmitter receptor i…	GO:0005829|cytosol;GO:0005886|plasma membrane;GO:0016020|membrane;GO:0030122|AP-2 adaptor complex;GO:0030131|clathrin adaptor complex;GO:0030666|endocytic vesicle membrane;GO:0030669|clathrin-coated endocytic vesicle membrane;GO:0036020|endolysosome membrane;GO:0045334|clathrin-coated endocytic vesicle;GO:0098794|postsynapse;GO:0098978|glutamatergic synapse;	GO:0005048|signal sequence binding;GO:0005515|protein binding;GO:0030276|clathrin binding;GO:0035615|clathrin adaptor activity;GO:0044877|protein-containing complex binding;	K11825	AP2B1; AP-2 complex subunit beta-1
ENSG00000006194	9.117213996811708	9.471733608460145	9.091914050238612	8.018319099970896	8.43190573239517	8.62630406655391	1.1162359172688028	0.158641974034406	0.094508806362365	0.231557398010842	up	no	ZNF263	protein_coding	chr16:3263800-3301401:+	gi|31543980|ref|NP_005732.2|	3477	0	zinc finger protein 263 [Homo sapiens]	gi|214010168|ref|NM_005741.4|	3282	0	Homo sapiens zinc finger protein 263 (ZNF263), mRNA	O14978	1347	0	Zinc finger protein 263	.	.	.	.	pfam02023	SCAN	SCAN domain. The SCAN domain (named after SRE-ZBP, CTfin51, AW-1 and Number 18 cDNA) is found in several pfam00096 proteins. The domain has been shown to be able to mediate homo- and hetero-oligomerization.	GO:0000122|negative regulation of transcription by RNA polymerase II;GO:0006355|regulation of transcription, DNA-templated;GO:0006357|regulation of transcription by RNA polymerase II;GO:0045944|positive regulation of transcription by RNA polymerase II;	GO:0005634|nucleus;	GO:0000976|transcription regulatory region sequence-specific DNA binding;GO:0000978|RNA polymerase II proximal promoter sequence-specific DNA binding;GO:0000981|DNA-binding transcription factor activity, RNA polymerase II-specific;GO:0001227|DNA-binding transcription repressor activity, RNA polymerase II-specific;GO:0003700|DNA-binding transcription factor activity;GO:0005515|protein binding;GO:0…	K09229	ZKSCAN; KRAB and SCAN domains-containing zinc finger protein
ENSG00000006210	1.92571487437081	2.0835187517749882	2.1270648403105303	1.335023405661531	1.287373190575201	1.3846929424575518	1.551202737830574	0.633387254877035	0.000118557144679431	0.00124305709445078	up	no	CX3CL1	protein_coding	chr16:57372477-57385044:+	gi|62087654|dbj|BAD92274.1|	1751	0	chemokine (C-X3-C motif) ligand 1 variant [Homo sapiens]	gi|62087653|dbj|AB209037.1|	5750	0	Homo sapiens mRNA for chemokine (C-X3-C motif) ligand 1 variant protein	P78423	667	0	Fractalkine	.	.	.	.	pfam13900	GVQW	Putative binding domain. This short domain is often found nested inside other longer domains. The function is not known, but the domain carries a highly conserved GVQW motif. The members are rich in proline and cysteine. This may be a binding domain.	GO:0001774|microglial cell activation;GO:0001954|positive regulation of cell-matrix adhesion;GO:0002052|positive regulation of neuroblast proliferation;GO:0002523|leukocyte migration involved in inflammatory response;GO:0002548|monocyte chemotaxis;GO:0002931|response to ischemia;GO:0006935|chemotaxis;GO:0006952|defense response;GO:0006954|inflammatory response;GO:0006955|immune response;GO:000715…	GO:0005576|extracellular region;GO:0005615|extracellular space;GO:0005886|plasma membrane;GO:0009986|cell surface;GO:0016020|membrane;GO:0016021|integral component of membrane;GO:0042995|cell projection;GO:0043005|neuron projection;GO:0043025|neuronal cell body;GO:0048471|perinuclear region of cytoplasm;	GO:0005102|signaling receptor binding;GO:0005178|integrin binding;GO:0005515|protein binding;GO:0008009|chemokine activity;GO:0031737|CX3C chemokine receptor binding;GO:0042056|chemoattractant activity;GO:0045237|CXCR1 chemokine receptor binding;GO:0048020|CCR chemokine receptor binding;	K05508	CX3CL1, NTT; C-X3-C motif chemokine 1
ENSG00000006282	13.89032601344498	13.66955388671561	15.700308683761738	15.474512138493502	15.54501340523696	14.290930733875937	0.9657583198827115	-0.0502659	0.613781250888365	0.778712805639004	down	no	SPATA20	protein_coding	chr17:50543058-50555852:+	gi|385648253|ref|NP_001245301.1|	2539	0	spermatogenesis-associated protein 20 isoform 2 precursor [Homo sapiens]	gi|34532040|dbj|AK125807.1|	3518	0	Homo sapiens cDNA FLJ43819 fis, clone TESTI4001925, highly similar to Homo sapiens spermatogenesis associated 20 (SPATA20), mRNA	Q8TB22	982	0	Spermatogenesis-associated protein 20	MA3726	279	7e-151	COG1331	pfam03190	Thioredox_DsbH	Protein of unknown function, DUF255.	GO:0005975|carbohydrate metabolic process;GO:0007283|spermatogenesis;GO:0030154|cell differentiation;	GO:0005576|extracellular region;	.	.	.
ENSG00000006283	0.2747939206538784	0.38015475989931446	0.34260959236573035	0.5656611278531405	0.5536297468556518	0.3645296908963099	0.6773432636758491	-0.562041	0.0338193478556544	0.109872023945753	down	no	CACNA1G	protein_coding	chr17:50560715-50627474:+	gi|20070163|ref|NP_061496.2|	10533	0	voltage-dependent T-type calcium channel subunit alpha-1G isoform 1 [Homo sapiens]	gi|373838738|ref|NM_018896.4|	8249	0	Homo sapiens calcium voltage-gated channel subunit alpha1 G (CACNA1G), transcript variant 1, mRNA	O43497	4061	0	Voltage-dependent T-type calcium channel subunit alpha-1G	BH1501	71.6	3e-12	COG1226	pfam00520	Ion_trans	Ion transport protein. This family contains Sodium, Potassium, Calcium ion channels. This family is 6 transmembrane helices in which the last two helices flank a loop which determines ion selectivity. In some sub-families (e.g. Na channels) the domain is repeated four times, whereas in others (e.g. K channels) the protein forms as a tetramer in the membrane. A bacterial structure of the protein i…	GO:0003163|sinoatrial node development;GO:0007268|chemical synaptic transmission;GO:0010045|response to nickel cation;GO:0019228|neuronal action potential;GO:0034765|regulation of ion transmembrane transport;GO:0035725|sodium ion transmembrane transport;GO:0042391|regulation of membrane potential;GO:0045956|positive regulation of calcium ion-dependent exocytosis;GO:0060371|regulation of atrial ca…	GO:0001518|voltage-gated sodium channel complex;GO:0005737|cytoplasm;GO:0005886|plasma membrane;GO:0005891|voltage-gated calcium channel complex;GO:0043005|neuron projection;GO:0045202|synapse;	GO:0005248|voltage-gated sodium channel activity;GO:0008332|low voltage-gated calcium channel activity;GO:0086056|voltage-gated calcium channel activity involved in AV node cell action potential;GO:0086059|voltage-gated calcium channel activity involved SA node cell action potential;GO:0097110|scaffold protein binding;	K04854	CACNA1G, CAV3.1; voltage-dependent calcium channel T type alpha-1G
ENSG00000006327	88.98628216808865	89.1416153194569	104.90635638864396	62.01262905101083	60.519161742820515	59.36059493174514	1.574778710536816	0.655149113919872	1.23239789267518e-11	1.30822869123882e-09	up	no	TNFRSF12A	protein_coding	chr16:3018445-3022383:+	gi|795443593|ref|XP_011885599.1|	506	7e-58	PREDICTED: tumor necrosis factor receptor superfamily member 12A [Cercocebus atys]	gi|21594206|gb|BC020538.1|	1675	0	Homo sapiens tumor necrosis factor receptor superfamily, member 12A, mRNA (cDNA clone IMAGE:4399839), with apparent retained intron	Q9NP84	199	3e-59	Tumor necrosis factor receptor superfamily member 12A	.	.	.	.	pfam12191	stn_TNFRSF12A	tumor necrosis factor receptor stn_TNFRSF12A_TNFR domain. This family of proteins is found in eukaryotes. Proteins in this family are typically between 129 and 184 amino acids in length. This is the stn_TNFRSF12A_TNFR domain from the tumor necrosis factor receptor. The function of this domain is unknown.	GO:0001525|angiogenesis;GO:0006915|apoptotic process;GO:0007155|cell adhesion;GO:0030154|cell differentiation;GO:0043065|positive regulation of apoptotic process;GO:0061041|regulation of wound healing;GO:2001238|positive regulation of extrinsic apoptotic signaling pathway;	GO:0005886|plasma membrane;GO:0016021|integral component of membrane;	GO:0005515|protein binding;	K05149	TNFRSF12A, FN14, TWEAKR, CD266; tumor necrosis factor receptor superfamily member 12A
ENSG00000006432	2.9947052842060575	2.824190179049108	2.621645181521598	3.333904056319224	3.810159230712162	3.4708476678953706	0.8031769691369928	-0.31621	0.00406010120451633	0.0215805954296596	down	no	MAP3K9	protein_coding	chr14:70722526-70809534:-	gi|545746337|ref|NP_001271159.1|	4785	0	mitogen-activated protein kinase kinase kinase 9 isoform 2 [Homo sapiens]	gi|545746336|ref|NM_001284230.1|	11169	0	Homo sapiens mitogen-activated protein kinase kinase kinase 9 (MAP3K9), transcript variant 2, mRNA	P80192	1847	0	Mitogen-activated protein kinase kinase kinase 9	.	.	.	.	pfam00069	Pkinase	Protein kinase domain.	GO:0000165|MAPK cascade;GO:0006468|protein phosphorylation;GO:0006915|apoptotic process;GO:0043065|positive regulation of apoptotic process;GO:0046777|protein autophosphorylation;	GO:0005575|cellular_component;	GO:0004672|protein kinase activity;GO:0004674|protein serine/threonine kinase activity;GO:0004706|JUN kinase kinase kinase activity;GO:0004708|MAP kinase kinase activity;GO:0004709|MAP kinase kinase kinase activity;GO:0005515|protein binding;GO:0005524|ATP binding;GO:0042803|protein homodimerization activity;	K04417	MAP3K9, MLK1; mitogen-activated protein kinase kinase kinase 9 [EC:2.7.11.25]
ENSG00000006451	10.93239031781036	13.723588217819387	10.673016487439245	11.229462481747676	10.679960780183446	11.439008563422211	1.071528250857951	0.0996698871916676	0.401309743303383	0.603753859085111	up	no	RALA	protein_coding	chr7:39623565-39708120:+	gi|562826833|ref|XP_006143062.1|	1014	2e-127	PREDICTED: ras-related protein Ral-A isoform X1 [Tupaia chinensis]	gi|324072795|ref|NM_005402.3|	2787	0	Homo sapiens v-ral simian leukemia viral oncogene homolog A (ras related) (RALA), mRNA	P11233	387	1e-126	Ras-related protein Ral-A	SPAC17H9.09c	159	6e-43	COG1100	pfam00071	Ras	Ras family. Includes sub-families Ras, Rab, Rac, Ral, Ran, Rap Ypt1 and more. Shares P-loop motif with GTP_EFTU, arf and myosin_head. See pfam00009 pfam00025, pfam00063. As regards Rab GTPases, these are important regulators of vesicle formation, motility and fusion. They share a fold in common with all Ras GTPases: this is a six-stranded beta-sheet surrounded by five alpha-helices.	GO:0001843|neural tube closure;GO:0006887|exocytosis;GO:0006935|chemotaxis;GO:0007049|cell cycle;GO:0007165|signal transduction;GO:0007265|Ras protein signal transduction;GO:0017157|regulation of exocytosis;GO:0031532|actin cytoskeleton reorganization;GO:0051301|cell division;GO:0051491|positive regulation of filopodium assembly;GO:0051665|membrane raft localization;GO:0072655|establishment of pr…	GO:0005739|mitochondrion;GO:0005886|plasma membrane;GO:0005925|focal adhesion;GO:0009986|cell surface;GO:0030139|endocytic vesicle;GO:0030659|cytoplasmic vesicle membrane;GO:0032154|cleavage furrow;GO:0070062|extracellular exosome;GO:0090543|Flemming body;	GO:0003924|GTPase activity;GO:0005515|protein binding;GO:0005525|GTP binding;GO:0017022|myosin binding;GO:0019003|GDP binding;GO:0031625|ubiquitin protein ligase binding;GO:0031755|Edg-2 lysophosphatidic acid receptor binding;GO:0051117|ATPase binding;	K07834	RALA; Ras-related protein Ral-A
ENSG00000006453	14.024372352039407	14.051727830832604	14.866472352131968	23.40724180268823	23.306037134114575	19.40082817255053	0.6567178888675774	-0.606654	4.09209732229735e-09	2.13115660076265e-07	down	no	BAIAP2L1	protein_coding	chr7:98291650-98401090:-	gi|32171238|ref|NP_061330.2|	2437	0	brain-specific angiogenesis inhibitor 1-associated protein 2-like protein 1 [Homo sapiens]	gi|227500029|ref|NM_018842.4|	3645	0	Homo sapiens BAI1 associated protein 2 like 1 (BAIAP2L1), mRNA	Q9UHR4	943	0	Brain-specific angiogenesis inhibitor 1-associated protein 2-like protein 1	.	.	.	.	pfam08397	IMD	IRSp53/MIM homology domain. The N-terminal predicted helical stretch of the insulin receptor tyrosine kinase substrate p53 (IRSp53) is an evolutionary conserved F-actin bundling domain involved in filopodium formation. The domain has been named IMD after the IRSp53 and missing in metastasis (MIM) proteins in which it occurs. Filopodium-inducing IMD activity is regulated by Cdc42 and Rac1 and is S…	GO:0007009|plasma membrane organization;GO:0009617|response to bacterium;GO:0030838|positive regulation of actin filament polymerization;GO:0046626|regulation of insulin receptor signaling pathway;GO:0051017|actin filament bundle assembly;GO:0051764|actin crosslink formation;GO:0098609|cell-cell adhesion;GO:2000251|positive regulation of actin cytoskeleton reorganization;	GO:0005654|nucleoplasm;GO:0005829|cytosol;GO:0005886|plasma membrane;GO:0005912|adherens junction;GO:0015629|actin cytoskeleton;GO:0070062|extracellular exosome;	GO:0003779|actin binding;GO:0005515|protein binding;GO:0070064|proline-rich region binding;GO:0098641|cadherin binding involved in cell-cell adhesion;	K20127	BAIAP2L1, IRTKS; BAI1-associated protein 2-like protein 1
ENSG00000006459	1.7745817812233462	1.8738925677609455	1.4051744977211647	0.9227639351329063	0.9040901615801599	1.5012001064717375	1.541041245261089	0.62390547543954	0.00142557197569817	0.00946938318947295	up	no	KDM7A	protein_coding	chr7:140084746-140176983:-	gi|90093355|ref|NP_085150.1|	4663	0	lysine-specific demethylase 7A [Homo sapiens]	gi|90093354|ref|NM_030647.1|	9178	0	Homo sapiens lysine demethylase 7A (KDM7A), mRNA	Q6ZMT4	1796	0	Lysine-specific demethylase 7A	.	.	.	.	pfam00628	PHD	PHD-finger. PHD folds into an interleaved type of Zn-finger chelating 2 Zn ions in a similar manner to that of the RING and FYVE domains. Several PHD fingers have been identified as binding modules of methylated histone H3.	GO:0006357|regulation of transcription by RNA polymerase II;GO:0006482|protein demethylation;GO:0030901|midbrain development;GO:0033169|histone H3-K9 demethylation;GO:0035574|histone H4-K20 demethylation;GO:0045893|positive regulation of transcription, DNA-templated;GO:0070544|histone H3-K36 demethylation;GO:0071557|histone H3-K27 demethylation;	GO:0005634|nucleus;GO:0005654|nucleoplasm;GO:0005730|nucleolus;	GO:0003712|transcription coregulator activity;GO:0005506|iron ion binding;GO:0008270|zinc ion binding;GO:0016706|oxidoreductase activity, acting on paired donors, with incorporation or reduction of molecular oxygen, 2-oxoglutarate as one donor, and incorporation of one atom each of oxygen into both donors;GO:0032452|histone demethylase activity;GO:0032454|histone demethylase activity (H3-K9 speci…	K11445	KDM7A, JHDM1D; [histone H3]-dimethyl-L-lysine9 demethylase [EC:1.14.11.65 1.14.11.-]
ENSG00000006468	0.6456739079557289	0.8475468245324933	0.7170749284210045	0.3020197113597111	0.24049234251308296	0.41513632725383376	2.358619045582602	1.23794241924247	7.09912311583058e-07	1.66315887484496e-05	up	yes	ETV1	protein_coding	chr7:13891229-13991425:-	gi|31742534|ref|NP_004947.2|	2487	0	ETS translocation variant 1 isoform a [Homo sapiens]	gi|253683425|ref|NM_004956.4|	6459	0	Homo sapiens ETS variant 1 (ETV1), transcript variant 1, mRNA	P50549	962	0	ETS translocation variant 1	.	.	.	.	pfam04621	ETS_PEA3_N	PEA3 subfamily ETS-domain transcription factor N terminal domain. The N terminus of the PEA3 transcription factors is implicated in transactivation and in inhibition of DNA binding. Transactivation is potentiated by activation of the Ras/MAP kinase and protein kinase A signalling cascades. The N terminal region contains conserved MAP kinase phosphorylation sites.	GO:0006357|regulation of transcription by RNA polymerase II;GO:0006366|transcription by RNA polymerase II;GO:0007411|axon guidance;GO:0007517|muscle organ development;GO:0007638|mechanosensory behavior;GO:0030154|cell differentiation;GO:0045944|positive regulation of transcription by RNA polymerase II;GO:0048935|peripheral nervous system neuron development;	GO:0000785|chromatin;GO:0005634|nucleus;	GO:0000978|RNA polymerase II proximal promoter sequence-specific DNA binding;GO:0000981|DNA-binding transcription factor activity, RNA polymerase II-specific;GO:0001228|DNA-binding transcription activator activity, RNA polymerase II-specific;GO:0003700|DNA-binding transcription factor activity;GO:0005515|protein binding;GO:1990837|sequence-specific double-stranded DNA binding;	K09431	ETV1; ets translocation variant 1
ENSG00000006530	1.1460971440776753	1.4303513860360484	1.3670547062260243	1.3464934881395874	1.5557443035573044	1.5783039715464255	0.8886415398819936	-0.170327	0.258004529132609	0.458025406388108	down	no	AGK	protein_coding	chr7:141551278-141655244:+	gi|194385870|dbj|BAG65310.1|	1660	0	unnamed protein product [Homo sapiens]	gi|375493601|ref|NG_032079.1|	2529	0	Homo sapiens acylglycerol kinase (AGK), RefSeqGene on chromosome 7	Q53H12	641	0	Acylglycerol kinase, mitochondrial	YLR260w	69.7	4e-11	COG1597	pfam13900	GVQW	Putative binding domain. This short domain is often found nested inside other longer domains. The function is not known, but the domain carries a highly conserved GVQW motif. The members are rich in proline and cysteine. This may be a binding domain.	GO:0006665|sphingolipid metabolic process;GO:0016310|phosphorylation;GO:0045039|protein import into mitochondrial inner membrane;GO:0046486|glycerolipid metabolic process;GO:0046513|ceramide biosynthetic process;GO:0046834|lipid phosphorylation;	GO:0005737|cytoplasm;GO:0005739|mitochondrion;GO:0005741|mitochondrial outer membrane;GO:0005743|mitochondrial inner membrane;GO:0005758|mitochondrial intermembrane space;GO:0005829|cytosol;GO:0016020|membrane;GO:0031305|integral component of mitochondrial inner membrane;GO:0031966|mitochondrial membrane;GO:0042721|TIM22 mitochondrial import inner membrane insertion complex;GO:0043231|intracellul…	GO:0001727|lipid kinase activity;GO:0001729|ceramide kinase activity;GO:0003951|NAD+ kinase activity;GO:0004143|diacylglycerol kinase activity;GO:0005515|protein binding;GO:0005524|ATP binding;GO:0047620|acylglycerol kinase activity;GO:0102773|dihydroceramide kinase activity;	K09881	AGK; acylglycerol kinase [EC:2.7.1.94]
ENSG00000176092	0.3404817254309785	0.3055237535623636	0.33062959707535416	0.7917866144279058	0.6910528199261824	0.5006728148852853	0.49794349718690933	-1.00595	0.000391615404960637	0.00332633207291604	down	yes	CRYBG2	protein_coding	chr1:26321698-26360080:-	gi|795434419|ref|XP_011761275.1|	8313	0	PREDICTED: absent in melanoma 1-like protein isoform X2 [Macaca nemestrina]	gi|767904866|ref|XM_005245918.2|	5230	0	PREDICTED: Homo sapiens absent in melanoma 1-like (AIM1L), transcript variant X1, mRNA	Q8N1P7	1259	0	Beta/gamma crystallin domain-containing protein 2	.	.	.	.	pfam00030	Crystall	Beta/Gamma crystallin. The alignment comprises two Greek key motifs since the similarity between them is very low.	.	.	GO:0030246|carbohydrate binding;	.	.
ENSG00000006555	0	0	0	0	0.005733163429244068	0.00882665239586924	0.33937325098555926	-1.55906	0.687382498095783	NA	down	no	TTC22	protein_coding	chr1:54779712-54801323:-	gi|166235180|ref|NP_001107580.1|	2758	0	tetratricopeptide repeat protein 22 isoform 1 [Homo sapiens]	gi|694886188|ref|XM_513428.4|	2568	0	PREDICTED: Pan troglodytes tetratricopeptide repeat domain 22 (TTC22), transcript variant X1, mRNA	.	.	.	.	.	.	.	.	pfam13900	GVQW	Putative binding domain. This short domain is often found nested inside other longer domains. The function is not known, but the domain carries a highly conserved GVQW motif. The members are rich in proline and cysteine. This may be a binding domain.	.	.	.	K24933	TTC22; tetratricopeptide repeat protein 22
ENSG00000006576	8.284587131288397	9.681828177395298	7.479225460366845	6.892022744312831	7.310177253743157	8.322406141961984	1.142306616383819	0.191949948917094	0.0926401916738769	0.22803897619845	up	no	PHTF2	protein_coding	chr7:77798792-77957503:+	gi|166987998|sp|Q8N3S3.2|PHTF2_HUMAN	3967	0	RecName: Full=Putative homeodomain transcription factor 2	gi|821011856|ref|XM_012512357.1|	4904	0	PREDICTED: Nomascus leucogenys putative homeodomain transcription factor 2 (PHTF2), transcript variant X2, mRNA	Q8N3S3	1534	0	Putative homeodomain transcription factor 2	.	.	.	.	pfam12129	Phtf-FEM1B_bdg	Male germ-cell putative homeodomain transcription factor. This domain is found in bacteria and eukaryotes, and is typically between 101 and 140 amino acids in length. Phtf proteins do not display any sequence similarity to known or predicted proteins, but their conservation among species suggests an essential function. The 84 kDa Phtf1 protein is an integral membrane protein, anchored to a cell m…	.	GO:0005783|endoplasmic reticulum;GO:0016021|integral component of membrane;	.	.	.
ENSG00000006606	5.343093022694957	3.233137587531346	5.45740151811349	9.005042053908246	9.120158170765606	7.212417129969772	0.5601315402454664	-0.836162	0.00113829649332631	0.00786674426141796	down	no	CCL26	protein_coding	chr7:75769533-75789896:-	gi|5174671|ref|NP_006063.1|	403	2e-46	C-C motif chemokine 26 precursor [Homo sapiens]	gi|37182903|gb|AY358893.1|	703	0	Homo sapiens clone DNA33785 chemokine N1 (UNQ216) mRNA, complete cds	Q9Y258	159	5e-48	C-C motif chemokine 26	.	.	.	.	pfam00048	IL8	Small cytokines (intecrine/chemokine), interleukin-8 like. Includes a number of secreted growth factors and interferons involved in mitogenic, chemotactic, and inflammatory activity. Structure contains two highly conserved disulfide bonds.	GO:0001938|positive regulation of endothelial cell proliferation;GO:0002548|monocyte chemotaxis;GO:0006935|chemotaxis;GO:0006954|inflammatory response;GO:0007165|signal transduction;GO:0007186|G protein-coupled receptor signaling pathway;GO:0007267|cell-cell signaling;GO:0010818|T cell chemotaxis;GO:0030335|positive regulation of cell migration;GO:0030593|neutrophil chemotaxis;GO:0030838|positive…	GO:0005615|extracellular space;	GO:0005515|protein binding;GO:0008009|chemokine activity;GO:0031728|CCR3 chemokine receptor binding;GO:0031737|CX3C chemokine receptor binding;GO:0048018|receptor ligand activity;GO:0048020|CCR chemokine receptor binding;	K21096	CCL26; C-C motif chemokine 26
ENSG00000006607	1.5863901748458897	1.6741655268333224	1.4199439986070967	1.8913566732595577	1.901578327086924	1.7790971333246384	0.8489980968710632	-0.236167	0.0537361971812237	0.153474674390143	down	no	FARP2	protein_coding	chr2:241356285-241494841:+	gi|675666565|ref|XP_008998075.1|	1856	0	PREDICTED: FERM, RhoGEF and pleckstrin domain-containing protein 2 [Callithrix jacchus]	gi|4218027|gb|AC005104.1|	5849	0	Homo sapiens BAC clone CTA-442F18 from 2, complete sequence	O94887	260	2e-69	FERM, ARHGEF and pleckstrin domain-containing protein 2	.	.	.	.	pfam08736	FA	FERM adjacent (FA). This region is found adjacent to Band 4.1 / FERM domains (pfam00373) in a subset of FERM containing protein. The region has been hypothesised to play a role in regulatory adaptation, based on similarity to other protein kinase substrates.	GO:0007155|cell adhesion;GO:0016322|neuron remodeling;GO:0016601|Rac protein signal transduction;GO:0022405|hair cycle process;GO:0030316|osteoclast differentiation;GO:0031532|actin cytoskeleton reorganization;GO:0033623|regulation of integrin activation;GO:0050790|regulation of catalytic activity;GO:0071526|semaphorin-plexin signaling pathway;GO:0071800|podosome assembly;	GO:0005737|cytoplasm;GO:0005829|cytosol;GO:0005856|cytoskeleton;	GO:0005085|guanyl-nucleotide exchange factor activity;GO:0008092|cytoskeletal protein binding;	K06082	FARP2, FRG; FERM, RhoGEF and pleckstrin domain protein 2
ENSG00000006611	0.031914375976707404	0.011304339533852585	0.022676272946271506	0.059215324729274516	0.04286545071302263	0.04399647046587024	0.46082402781259485	-1.11771	0.327480627611391	NA	down	no	USH1C	protein_coding	chr11:17493895-17544416:-	gi|41281808|ref|NP_710142.1|	3893	0	harmonin isoform b3 [Homo sapiens]	gi|225703075|ref|NM_153676.3|	3241	0	Homo sapiens USH1 protein network component harmonin (USH1C), transcript variant b3, mRNA	Q9ES64	1367	0	Harmonin	.	.	.	.	pfam00595	PDZ	PDZ domain (Also known as DHR or GLGF). PDZ domains are found in diverse signaling proteins.	GO:0000086|G2/M transition of mitotic cell cycle;GO:0007605|sensory perception of sound;GO:0030046|parallel actin filament bundle assembly;GO:0032532|regulation of microvillus length;GO:0034622|cellular protein-containing complex assembly;GO:0042472|inner ear morphogenesis;GO:0042491|inner ear auditory receptor cell differentiation;GO:0045494|photoreceptor cell maintenance;GO:0046549|retinal cone…	GO:0001750|photoreceptor outer segment;GO:0001917|photoreceptor inner segment;GO:0002142|stereocilia ankle link complex;GO:0005737|cytoplasm;GO:0005829|cytosol;GO:0005856|cytoskeleton;GO:0005886|plasma membrane;GO:0005902|microvillus;GO:0005903|brush border;GO:0032391|photoreceptor connecting cilium;GO:0032420|stereocilium;GO:0032426|stereocilium tip;GO:0045177|apical part of cell;GO:0045202|syna…	GO:0005515|protein binding;GO:0030507|spectrin binding;GO:0051015|actin filament binding;	K21877	USH1C; harmonin
ENSG00000006625	37.83424578774105	45.55946688014877	37.42859687361891	30.35087784309633	29.936112081143346	35.59883047446492	1.2750292331481705	0.350530324758184	0.00204250514422017	0.0125214200413563	up	no	GGCT	protein_coding	chr7:30496621-30504841:-	gi|13129018|ref|NP_076956.1|	1005	1e-133	gamma-glutamylcyclotransferase isoform 1 [Homo sapiens]	gi|315360615|ref|NM_024051.3|	1158	0	Homo sapiens gamma-glutamylcyclotransferase (GGCT), transcript variant 1, mRNA	O75223	391	3e-135	Gamma-glutamylcyclotransferase	.	.	.	.	pfam13772	AIG2_2	AIG2-like family. This family is found in bacteria and metazoa.	GO:0001836|release of cytochrome c from mitochondria;	GO:0005829|cytosol;GO:0070062|extracellular exosome;	GO:0003839|gamma-glutamylcyclotransferase activity;GO:0042803|protein homodimerization activity;	K00682	GGCT; gamma-glutamylcyclotransferase [EC:4.3.2.9]
ENSG00000006634	25.499977666146567	30.776597001046216	25.471746629219265	17.758463252390378	21.242332479017158	23.700587457093757	1.3182888756148168	0.398666541629357	0.000543186470056953	0.00431013412899984	up	no	DBF4	protein_coding	chr7:87876216-87909553:+	gi|5729734|ref|NP_006707.1|	3416	0	protein DBF4 homolog A isoform 1 [Homo sapiens]	gi|41393589|ref|NM_006716.3|	3643	0	Homo sapiens DBF4 zinc finger (DBF4), transcript variant 1, mRNA	Q9UBU7	1320	0	Protein DBF4 homolog A	ECU05g1330	50.1	6e-06	COG5067	pfam13900	GVQW	Putative binding domain. This short domain is often found nested inside other longer domains. The function is not known, but the domain carries a highly conserved GVQW motif. The members are rich in proline and cysteine. This may be a binding domain.	GO:0000082|G1/S transition of mitotic cell cycle;GO:0006260|DNA replication;GO:0010571|positive regulation of nuclear cell cycle DNA replication;GO:0071902|positive regulation of protein serine/threonine kinase activity;GO:1901987|regulation of cell cycle phase transition;	GO:0005634|nucleus;GO:0005654|nucleoplasm;GO:0016604|nuclear body;GO:0031431|Dbf4-dependent protein kinase complex;	GO:0003676|nucleic acid binding;GO:0005515|protein binding;GO:0008047|enzyme activator activity;GO:0008270|zinc ion binding;GO:0043539|protein serine/threonine kinase activator activity;	K06629	ASK, DBF4; activator of S phase kinase
ENSG00000006638	0.33217141801862	0.2549254524096816	0.13767794441096712	0.3287068439729604	0.2850418533677189	0.24804235807748137	0.8527529133140483	-0.2298	0.681047252090572	0.823004351917121	down	no	TBXA2R	protein_coding	chr19:3594507-3606875:-	gi|4507381|ref|NP_001051.1|	1427	0	thromboxane A2 receptor isoform alpha [Homo sapiens]	gi|260593678|ref|NM_001060.5|	2600	0	Homo sapiens thromboxane A2 receptor (TBXA2R), transcript variant a, mRNA	P21731	554	0	Thromboxane A2 receptor	.	.	.	.	pfam13900	GVQW	Putative binding domain. This short domain is often found nested inside other longer domains. The function is not known, but the domain carries a highly conserved GVQW motif. The members are rich in proline and cysteine. This may be a binding domain.	GO:0006954|inflammatory response;GO:0007186|G protein-coupled receptor signaling pathway;GO:0007189|adenylate cyclase-activating G protein-coupled receptor signaling pathway;GO:0007204|positive regulation of cytosolic calcium ion concentration;GO:0007584|response to nutrient;GO:0009410|response to xenobiotic stimulus;GO:0019932|second-messenger-mediated signaling;GO:0030194|positive regulation of…	GO:0001669|acrosomal vesicle;GO:0005886|plasma membrane;GO:0005887|integral component of plasma membrane;GO:0016607|nuclear speck;	GO:0004961|thromboxane A2 receptor activity;GO:0005085|guanyl-nucleotide exchange factor activity;GO:0005515|protein binding;	K04264	TBXA2R; thromboxane A2 receptor
ENSG00000006652	6.060678123977546	6.545461508738826	5.819164386932567	3.7263659808526364	4.167709442311296	5.413080299087248	1.4013862953647178	0.486854692805519	0.000218445729123049	0.00205793500905476	up	no	IFRD1	protein_coding	chr7:112422887-112481017:+	gi|55953129|ref|NP_001541.2|	2285	0	interferon-related developmental regulator 1 isoform 1 [Homo sapiens]	gi|308193306|ref|NM_001007245.2|	3106	0	Homo sapiens interferon related developmental regulator 1 (IFRD1), transcript variant 2, mRNA	O00458	884	0	Interferon-related developmental regulator 1	.	.	.	.	pfam05004	IFRD	Interferon-related developmental regulator (IFRD). Interferon-related developmental regulator (IFRD1) is the human homologue of the rat early response protein PC4 and its murine homologue TIS7. The exact function of IFRD1 is unknown but it has been shown that PC4 is necessary to muscle differentiation and that it might have a role in signal transduction. This family also contains IFRD2 and its mu…	GO:0007518|myoblast fate determination;	GO:0005634|nucleus;	.	.	.
ENSG00000006659	0.40396633426563855	0.06132354101107641	0	0.06424600718415094	0	0.11933555927247105	2.7171533154658674	1.44209597197208	0.407319974562808	NA	up	no	LGALS14	protein_coding	chr19:39704481-39709444:+	gi|967498043|ref|XP_014979404.1|	923	2e-123	PREDICTED: LOW QUALITY PROTEIN: placental protein 13-like [Macaca mulatta]	gi|45439324|ref|NM_203471.1|	773	0	Homo sapiens lectin, galactoside-binding, soluble, 14 (LGALS14), transcript variant 2, mRNA	Q8TCE9	281	1e-94	Placental protein 13-like	.	.	.	.	pfam00337	Gal-bind_lectin	Galactoside-binding lectin. This family contains galactoside binding lectins. The family also includes enzymes such as human eosinophil lysophospholipase (EC:3.1.1.5).	GO:0006915|apoptotic process;GO:0070234|positive regulation of T cell apoptotic process;	GO:0005654|nucleoplasm;	GO:0005515|protein binding;GO:0030246|carbohydrate binding;	K10097	LGALS14; galectin-14
ENSG00000006695	3.7991901073894003	3.6022224972604713	3.925734094590133	2.9486216606873965	3.06481627800789	3.3692335580029926	1.2219497346537052	0.289184940592546	0.019673425255947	0.0732339954242347	up	no	COX10	protein_coding	chr17:14069490-14231736:+	gi|17921982|ref|NP_001294.2|	2047	0	protoheme IX farnesyltransferase, mitochondrial [Homo sapiens]	gi|181336600|ref|NM_001303.3|	1506	0	Homo sapiens COX10 heme A:farnesyltransferase cytochrome c oxidase assembly factor (COX10), mRNA	Q12887	793	0	Protoheme IX farnesyltransferase, mitochondrial	YPL172c	193	3e-51	COG0109	pfam01040	UbiA	UbiA prenyltransferase family.	GO:0000266|mitochondrial fission;GO:0006783|heme biosynthetic process;GO:0006784|heme a biosynthetic process;GO:0008535|respiratory chain complex IV assembly;GO:0009060|aerobic respiration;GO:0045333|cellular respiration;GO:0048034|heme O biosynthetic process;	GO:0005730|nucleolus;GO:0005739|mitochondrion;GO:0005743|mitochondrial inner membrane;GO:0005829|cytosol;GO:0016021|integral component of membrane;GO:0070069|cytochrome complex;	GO:0004311|farnesyltranstransferase activity;GO:0008495|protoheme IX farnesyltransferase activity;	K02257	COX10, ctaB, cyoE; heme o synthase [EC:2.5.1.141]
ENSG00000006704	5.153521057856815	5.535971105867747	5.672299230374346	6.604082255026179	7.342385391189797	6.473756697507677	0.8093043717003617	-0.305246	0.00531898301068082	0.0265560773461795	down	no	GTF2IRD1	protein_coding	chr7:74453790-74602605:+	gi|62088358|dbj|BAD92626.1|	4951	0	GTF2I repeat domain containing 1 isoform 2 variant [Homo sapiens]	gi|62088357|dbj|AB209389.1|	5868	0	Homo sapiens mRNA for GTF2I repeat domain containing 1 isoform 2 variant protein	Q9UHL9	1831	0	General transcription factor II-I repeat domain-containing protein 1	.	.	.	.	pfam02946	GTF2I	GTF2I-like repeat. This region of sequence similarity is found up to six times in a variety of proteins including GTF2I. It has been suggested that this may be a DNA binding domain.	GO:0000122|negative regulation of transcription by RNA polymerase II;GO:0006355|regulation of transcription, DNA-templated;GO:0006366|transcription by RNA polymerase II;GO:0014886|transition between slow and fast fiber;	GO:0005634|nucleus;GO:0005654|nucleoplasm;GO:0005829|cytosol;	GO:0000978|RNA polymerase II proximal promoter sequence-specific DNA binding;GO:0000981|DNA-binding transcription factor activity, RNA polymerase II-specific;GO:0001227|DNA-binding transcription repressor activity, RNA polymerase II-specific;GO:0003700|DNA-binding transcription factor activity;GO:0005515|protein binding;	K03121	TFII-I, GTF2I; transcription initiation factor TFII-I
ENSG00000006712	32.47314257626403	30.9860752108431	36.54138962384376	36.78298064649921	35.87129315354752	33.783268748145645	0.9506401854489283	-0.0730287	0.459466990945651	0.655587797358043	down	no	PAF1	protein_coding	chr19:39385629-39391154:-	gi|731289453|ref|XP_010612826.1|	2040	0	PREDICTED: RNA polymerase II-associated factor 1 homolog [Fukomys damarensis]	gi|378677134|ref|NM_019088.3|	2200	0	Homo sapiens PAF1 homolog, Paf1/RNA polymerase II complex component (PAF1), transcript variant 1, mRNA	Q2KJ14	789	0	RNA polymerase II-associated factor 1 homolog	.	.	.	.	pfam03985	Paf1	Paf1. Members of this family are components of the RNA polymerase II associated Paf1 complex. The Paf1 complex functions during the elongation phase of transcription in conjunction with Spt4-Spt5 and Spt16-Pob3i.	GO:0000122|negative regulation of transcription by RNA polymerase II;GO:0001711|endodermal cell fate commitment;GO:0006368|transcription elongation from RNA polymerase II promoter;GO:0006378|mRNA polyadenylation;GO:0010390|histone monoubiquitination;GO:0016055|Wnt signaling pathway;GO:0016584|nucleosome positioning;GO:0019827|stem cell population maintenance;GO:0031062|positive regulation of hist…	GO:0005654|nucleoplasm;GO:0005737|cytoplasm;GO:0016020|membrane;GO:0016593|Cdc73/Paf1 complex;GO:0030054|cell junction;GO:0035327|transcriptionally active chromatin;	GO:0000993|RNA polymerase II complex binding;GO:0003682|chromatin binding;GO:0005515|protein binding;	K15174	PAF1; RNA polymerase II-associated factor 1
ENSG00000006715	6.4673324689530425	7.3443325674679345	5.888728542047935	6.9076723472527854	7.199604129742521	6.972078449011768	0.9444645907675727	-0.0824314	0.438790095885204	0.638171687989383	down	no	VPS41	protein_coding	chr7:38722974-38932394:-	gi|114199475|ref|NP_055211.2|	4457	0	vacuolar protein sorting-associated protein 41 homolog isoform 1 [Homo sapiens]	gi|34367506|emb|BX648347.1|	5062	0	Homo sapiens mRNA; cDNA DKFZp686I08170 (from clone DKFZp686I08170)	P49754	1717	0	Vacuolar protein sorting-associated protein 41 homolog	.	.	.	.	pfam00637	Clathrin	Region in Clathrin and VPS. Each region is about 140 amino acids long. The regions are composed of multiple alpha helical repeats. They occur in the arm region of the Clathrin heavy chain.	GO:0006623|protein targeting to vacuole;GO:0008333|endosome to lysosome transport;GO:0009267|cellular response to starvation;GO:0016236|macroautophagy;GO:0034058|endosomal vesicle fusion;GO:0045055|regulated exocytosis;GO:1902774|late endosome to lysosome transport;	GO:0005764|lysosome;GO:0005765|lysosomal membrane;GO:0005769|early endosome;GO:0005770|late endosome;GO:0005794|Golgi apparatus;GO:0005798|Golgi-associated vesicle;GO:0010008|endosome membrane;GO:0015630|microtubule cytoskeleton;GO:0030136|clathrin-coated vesicle;GO:0030897|HOPS complex;GO:0031902|late endosome membrane;GO:1902501|lysosomal HOPS complex;	GO:0005515|protein binding;GO:0008017|microtubule binding;GO:0042802|identical protein binding;GO:0043621|protein self-association;GO:0046872|metal ion binding;	K20184	VPS41; vacuolar protein sorting-associated protein 41
ENSG00000006740	0.5428479467785164	0.5411628167491085	0.6143562315188313	0.8535442499187648	0.8493876579962424	0.6249178997473661	0.7362466048493242	-0.441739	0.0384979700334093	0.120979598181476	down	no	ARHGAP44	protein_coding	chr17:12789498-12991643:+	gi|119610375|gb|EAW89969.1|	420	2e-39	KIAA0672 gene product, isoform CRA_e [Homo sapiens]	gi|3337311|gb|AC005277.1|AC005277	4428	0	Homo sapiens chromosome 17, clone hRPK.597_M_12, complete sequence	Q17R89	95.5	2e-18	Rho GTPase-activating protein 44	.	.	.	.	pfam13900	GVQW	Putative binding domain. This short domain is often found nested inside other longer domains. The function is not known, but the domain carries a highly conserved GVQW motif. The members are rich in proline and cysteine. This may be a binding domain.	GO:0006887|exocytosis;GO:0007165|signal transduction;GO:0032956|regulation of actin cytoskeleton organization;GO:0035020|regulation of Rac protein signal transduction;GO:0035021|negative regulation of Rac protein signal transduction;GO:0043087|regulation of GTPase activity;GO:0051056|regulation of small GTPase mediated signal transduction;GO:0051490|negative regulation of filopodium assembly;GO:0…	GO:0005622|intracellular;GO:0005829|cytosol;GO:0014069|postsynaptic density;GO:0030425|dendrite;GO:0031256|leading edge membrane;GO:0043197|dendritic spine;GO:0048786|presynaptic active zone;GO:0055037|recycling endosome;GO:0098978|glutamatergic synapse;	GO:0005096|GTPase activator activity;GO:0005515|protein binding;GO:0005543|phospholipid binding;GO:0031267|small GTPase binding;	K21067	ARHGAP44, RICH2; Rho GTPase-activating protein 44
ENSG00000006744	13.530358431792248	11.860018373160752	14.007757542152333	12.823363568188288	13.004413753237815	11.809414222913961	1.0588970182267023	0.0825622885578541	0.410821255641546	0.61276559326398	up	no	ELAC2	protein_coding	chr17:12991612-13018065:-	gi|12804973|gb|AAH01939.1|	4186	0	ElaC homolog 2 (E. coli) [Homo sapiens]	gi|260166617|ref|NM_018127.6|	3767	0	Homo sapiens elaC ribonuclease Z 2 (ELAC2), transcript variant 1, mRNA	Q9BQ52	1595	0	Zinc phosphodiesterase ELAC protein 2	SPAC1D4.10	288	1e-81	COG1234	pfam12706	Lactamase_B_2	Beta-lactamase superfamily domain. This family is part of the beta-lactamase superfamily and is related to pfam00753.	GO:0016078|tRNA catabolic process;GO:0042780|tRNA 3'-end processing;GO:0072684|mitochondrial tRNA 3'-trailer cleavage, endonucleolytic;GO:0090646|mitochondrial tRNA processing;	GO:0005634|nucleus;GO:0005654|nucleoplasm;GO:0005739|mitochondrion;GO:0005759|mitochondrial matrix;GO:0005829|cytosol;GO:0042645|mitochondrial nucleoid;	GO:0003723|RNA binding;GO:0004521|endoribonuclease activity;GO:0004549|tRNA-specific ribonuclease activity;GO:0042781|3'-tRNA processing endoribonuclease activity;GO:0046872|metal ion binding;	K00784	rnz; ribonuclease Z [EC:3.1.26.11]
ENSG00000006747	0.10320793322910664	0.1716594975627448	0.09565150742174046	0.15985794734415262	0.1295820190773053	0.13918718249911471	0.8761775030976534	-0.190705	0.630840839776907	0.789946983007841	down	no	SCIN	protein_coding	chr7:12570577-12660182:+	gi|162951877|ref|NP_001106177.1|	3778	0	adseverin isoform 1 [Homo sapiens]	gi|10440731|gb|AC011891.3|AC011891	7596	0	Homo sapiens clone CTD-2320J21, complete sequence	Q9Y6U3	1459	0	Adseverin	.	.	.	.	pfam13900	GVQW	Putative binding domain. This short domain is often found nested inside other longer domains. The function is not known, but the domain carries a highly conserved GVQW motif. The members are rich in proline and cysteine. This may be a binding domain.	GO:0007417|central nervous system development;GO:0008154|actin polymerization or depolymerization;GO:0008285|negative regulation of cell proliferation;GO:0017156|calcium ion regulated exocytosis;GO:0030031|cell projection assembly;GO:0032330|regulation of chondrocyte differentiation;GO:0042989|sequestering of actin monomers;GO:0043065|positive regulation of apoptotic process;GO:0045010|actin nucl…	GO:0002102|podosome;GO:0005737|cytoplasm;GO:0005886|plasma membrane;GO:0005938|cell cortex;GO:0015629|actin cytoskeleton;GO:0030054|cell junction;GO:0032991|protein-containing complex;GO:0042995|cell projection;GO:0070062|extracellular exosome;	GO:0001786|phosphatidylserine binding;GO:0003779|actin binding;GO:0005509|calcium ion binding;GO:0005545|1-phosphatidylinositol binding;GO:0005546|phosphatidylinositol-4,5-bisphosphate binding;GO:0051015|actin filament binding;	K05768	GSN; gelsolin
ENSG00000006756	0	0.06312152698435876	0.01582756084948982	0.033064839450311675	0.024932651377818457	0	1.3576284870071484	0.441088742262484	0.748030099655027	NA	up	no	ARSD	protein_coding	chrX:2903972-2929349:-	gi|71852584|ref|NP_001660.2|	2901	0	arylsulfatase D isoform alpha precursor [Homo sapiens]	gi|339409226|ref|NM_001669.3|	5145	0	Homo sapiens arylsulfatase D (ARSD), transcript variant 1, mRNA	P51689	1123	0	Arylsulfatase D	MA2648	135	3e-32	COG3119	pfam14707	Sulfatase_C	C-terminal region of aryl-sulfatase.	.	GO:0005764|lysosome;GO:0005788|endoplasmic reticulum lumen;	GO:0004065|arylsulfatase activity;GO:0046872|metal ion binding;	K12374	ARSD_F_H; arylsulfatase D/F/H [EC:3.1.6.-]
ENSG00000006757	1.483561583075148	1.397694920071863	1.6463864988830346	2.1964562807935932	2.4034812786777646	2.1664424427993247	0.6755236389883182	-0.565922	0.00485084467237175	0.0247006747535551	down	no	PNPLA4	protein_coding	chrX:7898247-7927739:-	gi|402909446|ref|XP_003917429.1|	1289	1e-165	PREDICTED: patatin-like phospholipase domain-containing protein 4 isoform X3 [Papio anubis]	gi|215422352|ref|NM_004650.2|	2826	0	Homo sapiens patatin like phospholipase domain containing 4 (PNPLA4), transcript variant 1, mRNA	P41247	495	3e-165	Patatin-like phospholipase domain-containing protein 4	.	.	.	.	pfam01734	Patatin	Patatin-like phospholipase. This family consists of various patatin glycoproteins from plants. The patatin protein accounts for up to 40% of the total soluble protein in potato tubers. Patatin is a storage protein but it also has the enzymatic activity of lipid acyl hydrolase, catalyzing the cleavage of fatty acids from membrane lipids. Members of this family have been found also in vertebrates.	GO:0008150|biological_process;GO:0019433|triglyceride catabolic process;GO:0042572|retinol metabolic process;GO:0055088|lipid homeostasis;	GO:0005737|cytoplasm;GO:0005739|mitochondrion;GO:0005811|lipid droplet;GO:0005829|cytosol;GO:0016020|membrane;	GO:0004806|triglyceride lipase activity;GO:0047376|all-trans-retinyl-palmitate hydrolase, all-trans-retinol forming activity;GO:0050253|retinyl-palmitate esterase activity;	K11157	PNPLA4; patatin-like phospholipase domain-containing protein 4 [EC:3.1.1.-]
ENSG00000006788	3.8786048695177975	3.8497556301397973	4.17016659481933	3.4353557776142196	3.9729642207484774	3.472586777731344	1.103431491292112	0.141997059847419	0.261046707697354	0.461516589039996	up	no	MYH13	protein_coding	chr17:10300865-10373130:-	gi|110624781|ref|NP_003793.2|	9167	0	myosin-13 [Homo sapiens]	gi|110624780|ref|NM_003802.2|	5916	0	Homo sapiens myosin, heavy chain 13, skeletal muscle (MYH13), mRNA	Q9UKX3	3535	0	Myosin-13	SPCC645.05c	726	0	COG5022	pfam01576	Myosin_tail_1	Myosin tail. The myosin molecule is a multi-subunit complex made up of two heavy chains and four light chains it is a fundamental contractile protein found in all eukaryote cell types. This family consists of the coiled-coil myosin heavy chain tail region. The coiled-coil is composed of the tail from two molecules of myosin. These can then assemble into the macromolecular thick filament. The coil…	GO:0006936|muscle contraction;GO:0009267|cellular response to starvation;	GO:0005859|muscle myosin complex;GO:0030016|myofibril;GO:0032982|myosin filament;GO:0070062|extracellular exosome;	GO:0000146|microfilament motor activity;GO:0005516|calmodulin binding;GO:0005524|ATP binding;GO:0051015|actin filament binding;	K24220	MYH1s; myosin heavy chain 1/2/3/4/8/13/7B/15
ENSG00000006831	3.3729808278022326	3.0993470811401584	3.232576403461391	4.203238001829424	2.9862073011330676	4.22747907143864	0.8634887322619096	-0.211751	0.165254599528166	0.339979051070885	down	no	ADIPOR2	protein_coding	chr12:1688574-1788674:+	gi|38261973|ref|NP_078827.2|	1986	0	adiponectin receptor protein 2 [Homo sapiens]	gi|38261972|ref|NM_024551.2|	3957	0	Homo sapiens adiponectin receptor 2 (ADIPOR2), mRNA	Q86V24	769	0	Adiponectin receptor protein 2	SPBC12C2.09c	184	6e-50	COG1272	pfam03006	HlyIII	Haemolysin-III related. Members of this family are integral membrane proteins. This family includes a protein with hemolytic activity from Bacillus cereus. It has been proposed that YOL002c encodes a Saccharomyces cerevisiae protein that plays a key role in metabolic pathways that regulate lipid and phosphate metabolizm. In eukaryotes, members are seven-transmembrane pass molecules found to encod…	GO:0001934|positive regulation of protein phosphorylation;GO:0007507|heart development;GO:0007565|female pregnancy;GO:0007584|response to nutrient;GO:0009410|response to xenobiotic stimulus;GO:0009750|response to fructose;GO:0009755|hormone-mediated signaling pathway;GO:0010629|negative regulation of gene expression;GO:0014075|response to amine;GO:0019395|fatty acid oxidation;GO:0030308|negative …	GO:0005886|plasma membrane;GO:0016021|integral component of membrane;GO:0031226|intrinsic component of plasma membrane;	GO:0005515|protein binding;GO:0038023|signaling receptor activity;GO:0046872|metal ion binding;GO:0055100|adiponectin binding;GO:0097003|adipokinetic hormone receptor activity;	K07297	ADIPOR; adiponectin receptor
ENSG00000006837	0.2816383715916315	0.3696939036374324	0.17657104243968794	0.3873122262254434	0.38940541761316844	0.4453577302540742	0.6855022420121063	-0.544767	0.245280355540117	0.44314250553852	down	no	CDKL3	protein_coding	chr5:134286350-134371047:-	gi|166064027|ref|NP_001107047.1|	2883	0	cyclin-dependent kinase-like 3 isoform 1 [Homo sapiens]	gi|166064026|ref|NM_001113575.1|	2125	0	Homo sapiens cyclin dependent kinase like 3 (CDKL3), transcript variant 1, mRNA	Q8IVW4	1115	0	Cyclin-dependent kinase-like 3	.	.	.	.	pfam00069	Pkinase	Protein kinase domain.	GO:0006464|cellular protein modification process;GO:0006468|protein phosphorylation;GO:0030517|negative regulation of axon extension;GO:0050775|positive regulation of dendrite morphogenesis;GO:0051726|regulation of cell cycle;GO:0097484|dendrite extension;	GO:0005634|nucleus;GO:0005737|cytoplasm;	GO:0004672|protein kinase activity;GO:0004693|cyclin-dependent protein serine/threonine kinase activity;GO:0005515|protein binding;GO:0005524|ATP binding;	K08824	CDKL; cyclin-dependent kinase-like [EC:2.7.11.22]
ENSG00000007001	0.21171200512651078	0.03749508358066492	0.11282155143237957	0.019640984272733326	0.08293795468812089	0.07296540113785177	2.041987050173792	1.02997371699471	0.294275510056111	NA	up	no	UPP2	protein_coding	chr2:157876702-158136154:+	gi|205360941|ref|NP_001128570.1|	1915	0	uridine phosphorylase 2 isoform b [Homo sapiens]	gi|205360940|ref|NM_001135098.1|	2409	0	Homo sapiens uridine phosphorylase 2 (UPP2), transcript variant 2, mRNA	O95045	627	0	Uridine phosphorylase 2	ML2177	89	3e-18	COG2820	pfam01048	PNP_UDP_1	Phosphorylase superfamily. Members of this family include: purine nucleoside phosphorylase (PNP) Uridine phosphorylase (UdRPase) 5'-methylthioadenosine phosphorylase (MTA phosphorylase)	GO:0006218|uridine catabolic process;GO:0006249|dCMP catabolic process;GO:0009116|nucleoside metabolic process;GO:0044206|UMP salvage;GO:0046108|uridine metabolic process;	GO:0005829|cytosol;GO:0045098|type III intermediate filament;	GO:0004850|uridine phosphorylase activity;GO:0005515|protein binding;GO:0042802|identical protein binding;GO:0047847|deoxyuridine phosphorylase activity;	K00757	udp, UPP; uridine phosphorylase [EC:2.4.2.3]
ENSG00000007047	3.1665300638555856	3.05666895344994	3.3748944397175666	4.162168309174182	3.663553448679824	3.55761964472925	0.8539085667672885	-0.227846	0.0746582586454505	0.194740608554825	down	no	MARK4	protein_coding	chr19:45079288-45305284:+	gi|33636756|ref|NP_113605.2|	3263	0	MAP/microtubule affinity-regulating kinase 4 isoform 2 [Homo sapiens]	gi|315467850|ref|NM_031417.3|	5206	0	Homo sapiens microtubule affinity regulating kinase 4 (MARK4), transcript variant 2, mRNA	Q96L34	1138	0	MAP/microtubule affinity-regulating kinase 4	.	.	.	.	pfam00069	Pkinase	Protein kinase domain.	GO:0000226|microtubule cytoskeleton organization;GO:0001578|microtubule bundle formation;GO:0006468|protein phosphorylation;GO:0007049|cell cycle;GO:0007399|nervous system development;GO:0035556|intracellular signal transduction;GO:0043068|positive regulation of programmed cell death;GO:0044782|cilium organization;GO:0045724|positive regulation of cilium assembly;GO:0046605|regulation of centroso…	GO:0000930|gamma-tubulin complex;GO:0005737|cytoplasm;GO:0005813|centrosome;GO:0005815|microtubule organizing center;GO:0005829|cytosol;GO:0015630|microtubule cytoskeleton;GO:0030425|dendrite;GO:0030496|midbody;GO:0036064|ciliary basal body;GO:0043005|neuron projection;	GO:0004674|protein serine/threonine kinase activity;GO:0005515|protein binding;GO:0005524|ATP binding;GO:0008017|microtubule binding;GO:0043015|gamma-tubulin binding;GO:0043130|ubiquitin binding;GO:0048156|tau protein binding;GO:0050321|tau-protein kinase activity;	K08798	MARK; MAP/microtubule affinity-regulating kinase [EC:2.7.11.1]
ENSG00000007062	0.006996026095828219	0.00743415328872376	0.014912758821042706	0	0.02349159294361707	0	1.165694693549363	0.221189982553757	0.908429039856944	NA	up	no	PROM1	protein_coding	chr4:15963076-16084378:-	gi|224994189|ref|NP_001139319.1|	4195	0	prominin-1 isoform 2 precursor [Homo sapiens]	gi|694906546|ref|XM_003310249.3|	4178	0	PREDICTED: Pan troglodytes prominin 1 (PROM1), transcript variant X8, mRNA	O43490	1612	0	Prominin-1	.	.	.	.	pfam05478	Prominin	Prominin. The prominins are an emerging family of proteins that among the multispan membrane proteins display a novel topology. Mouse prominin and human prominin (mouse)-like 1 (PROML1) are predicted to contain five membrane spanning domains, with an N-terminal domain exposed to the extracellular space followed by four, alternating small cytoplasmic and large extracellular, loops and a cytoplasmi…	GO:0010842|retina layer formation;GO:0045494|photoreceptor cell maintenance;GO:0060042|retina morphogenesis in camera-type eye;GO:0060219|camera-type eye photoreceptor cell differentiation;GO:0072112|glomerular visceral epithelial cell differentiation;GO:0072139|glomerular parietal epithelial cell differentiation;GO:2000768|positive regulation of nephron tubule epithelial cell differentiation;	GO:0001750|photoreceptor outer segment;GO:0005615|extracellular space;GO:0005783|endoplasmic reticulum;GO:0005793|endoplasmic reticulum-Golgi intermediate compartment;GO:0005886|plasma membrane;GO:0005887|integral component of plasma membrane;GO:0005902|microvillus;GO:0005929|cilium;GO:0009986|cell surface;GO:0016324|apical plasma membrane;GO:0031528|microvillus membrane;GO:0031982|vesicle;GO:004…	GO:0005515|protein binding;GO:0015485|cholesterol binding;GO:0042805|actinin binding;GO:0045296|cadherin binding;	K06532	PROM1, CD133; prominin 1
ENSG00000007080	35.962627786331566	33.20848806059182	41.34180810436983	39.54645373223861	34.29710906104496	31.045350504723665	1.0665088196404537	0.0928958962916426	0.444991885162815	0.643039794452043	up	no	CCDC124	protein_coding	chr19:17933015-17943991:+	gi|19923969|ref|NP_612451.1|	871	2e-113	coiled-coil domain-containing protein 124 [Homo sapiens]	gi|209969698|ref|NM_138442.3|	1049	0	Homo sapiens coiled-coil domain containing 124 (CCDC124), transcript variant 1, mRNA	Q96CT7	340	5e-115	Coiled-coil domain-containing protein 124	.	.	.	.	pfam06244	DUF1014	Protein of unknown function (DUF1014). This family consists of several hypothetical eukaryotic proteins of unknown function.	GO:0007049|cell cycle;GO:0051301|cell division;	GO:0005815|microtubule organizing center;GO:0005829|cytosol;GO:0005886|plasma membrane;GO:0030496|midbody;	GO:0003723|RNA binding;	.	.
ENSG00000007168	6.856913335257409	6.843513021989851	6.149312539791193	5.794764979987303	6.0168927789268265	6.400219689256437	1.1023594681676687	0.14059474875308	0.127942571913635	0.286344587962867	up	no	PAFAH1B1	protein_coding	chr17:2593210-2685615:+	gi|426383484|ref|XP_004058309.1|	576	8e-63	PREDICTED: platelet-activating factor acetylhydrolase IB subunit alpha [Gorilla gorilla gorilla]	gi|767992244|ref|XM_011523903.1|	4140	0	PREDICTED: Homo sapiens platelet-activating factor acetylhydrolase 1b, regulatory subunit 1 (45kDa) (PAFAH1B1), transcript variant X3, mRNA	P43034	229	4e-63	Platelet-activating factor acetylhydrolase IB subunit alpha	ECU01g1290	100	7e-20	COG2319	pfam13900	GVQW	Putative binding domain. This short domain is often found nested inside other longer domains. The function is not known, but the domain carries a highly conserved GVQW motif. The members are rich in proline and cysteine. This may be a binding domain.	GO:0000132|establishment of mitotic spindle orientation;GO:0000226|microtubule cytoskeleton organization;GO:0001667|ameboidal-type cell migration;GO:0001675|acrosome assembly;GO:0001764|neuron migration;GO:0001961|positive regulation of cytokine-mediated signaling pathway;GO:0007017|microtubule-based process;GO:0007097|nuclear migration;GO:0007268|chemical synaptic transmission;GO:0007281|germ ce…	GO:0000235|astral microtubule;GO:0000776|kinetochore;GO:0005635|nuclear envelope;GO:0005813|centrosome;GO:0005829|cytosol;GO:0005871|kinesin complex;GO:0005875|microtubule associated complex;GO:0005881|cytoplasmic microtubule;GO:0005938|cell cortex;GO:0008247|1-alkyl-2-acetylglycerophosphocholine esterase complex;GO:0031252|cell leading edge;GO:0031514|motile cilium;GO:0031965|nuclear membrane;GO…	GO:0005515|protein binding;GO:0008017|microtubule binding;GO:0008201|heparin binding;GO:0034452|dynactin binding;GO:0042802|identical protein binding;GO:0043274|phospholipase binding;GO:0045505|dynein intermediate chain binding;GO:0046982|protein heterodimerization activity;GO:0051010|microtubule plus-end binding;GO:0051219|phosphoprotein binding;GO:0070840|dynein complex binding;	K16794	PAFAH1B1, LIS1; platelet-activating factor acetylhydrolase IB subunit alpha
ENSG00000007171	0.011859369537756542	0	0	0.026405269604215707	0.04778635378419254	0.06130901658462936	0.09893922230205492	-3.33731	0.0549254936746525	NA	down	no	NOS2	protein_coding	chr17:27756766-27800529:-	gi|24041029|ref|NP_000616.3|	6097	0	nitric oxide synthase, inducible [Homo sapiens]	gi|206597519|ref|NM_000625.4|	4206	0	Homo sapiens nitric oxide synthase 2 (NOS2), mRNA	P35228	2353	0	Nitric oxide synthase, inducible	BH0823	342	6e-105	COG4362	pfam02898	NO_synthase	Nitric oxide synthase, oxygenase domain.	GO:0001666|response to hypoxia;GO:0001912|positive regulation of leukocyte mediated cytotoxicity;GO:0002227|innate immune response in mucosa;GO:0006527|arginine catabolic process;GO:0006801|superoxide metabolic process;GO:0006809|nitric oxide biosynthetic process;GO:0006954|inflammatory response;GO:0007263|nitric oxide mediated signal transduction;GO:0007623|circadian rhythm;GO:0009617|response t…	GO:0005634|nucleus;GO:0005654|nucleoplasm;GO:0005737|cytoplasm;GO:0005777|peroxisome;GO:0005782|peroxisomal matrix;GO:0005829|cytosol;GO:0005886|plasma membrane;GO:0012506|vesicle membrane;GO:0030863|cortical cytoskeleton;GO:0048471|perinuclear region of cytoplasm;	GO:0004517|nitric-oxide synthase activity;GO:0005515|protein binding;GO:0005516|calmodulin binding;GO:0010181|FMN binding;GO:0016491|oxidoreductase activity;GO:0020037|heme binding;GO:0034617|tetrahydrobiopterin binding;GO:0034618|arginine binding;GO:0042803|protein homodimerization activity;GO:0046872|metal ion binding;GO:0050660|flavin adenine dinucleotide binding;GO:0050661|NADP binding;	K13241	NOS2; nitric-oxide synthase, inducible [EC:1.14.13.39]
ENSG00000007174	0.0030794738561236664	0.009816979117055619	0.0032821097493806583	0.02056964423391976	0.004136162176507939	0.0031839721852993867	0.5984667157704121	-0.740657	0.595154079774693	NA	down	no	DNAH9	protein_coding	chr17:11598470-11969748:+	gi|114155133|ref|NP_001363.2|	23151	0	dynein heavy chain 9, axonemal isoform 2 [Homo sapiens]	gi|114155132|ref|NM_001372.3|	13711	0	Homo sapiens dynein axonemal heavy chain 9 (DNAH9), transcript variant 2, mRNA	Q9NYC9	8899	0	Dynein heavy chain 9, axonemal	YKR054c	670	0	COG5245	pfam03028	Dynein_heavy	Dynein heavy chain and region D6 of dynein motor. This family represents the C-terminal region of dynein heavy chain. The chain also contains ATPase activity and microtubule binding ability and acts as a motor for the movement of organelles and vesicles along microtubules. Dynein is also involved in cilia and flagella movement. The dynein subunit consists of at least two heavy chains and a number…	GO:0003341|cilium movement;GO:0007018|microtubule-based movement;GO:0030030|cell projection organization;	GO:0005874|microtubule;GO:0005930|axoneme;GO:0030286|dynein complex;GO:0031514|motile cilium;GO:0036157|outer dynein arm;GO:0097729|9+2 motile cilium;GO:0120135|distal portion of axoneme;	GO:0005515|protein binding;GO:0005524|ATP binding;GO:0008569|ATP-dependent microtubule motor activity, minus-end-directed;GO:0045505|dynein intermediate chain binding;GO:0051959|dynein light intermediate chain binding;	K10408	DNAH; dynein axonemal heavy chain
ENSG00000007202	24.909290290053434	22.049692212280764	23.0913037616079	27.183354129832697	28.606646080593688	26.91725222582971	0.8566403803314321	-0.223238	0.00824364181018646	0.0376246527876562	down	no	KIAA0100	protein_coding	chr17:28614446-28645454:-	gi|57242774|ref|NP_055495.2|	11336	0	protein KIAA0100 precursor [Homo sapiens]	gi|345842405|ref|NM_014680.3|	7428	0	Homo sapiens KIAA0100 (KIAA0100), mRNA	Q14667	4369	0	Protein KIAA0100	.	.	.	.	pfam10351	Apt1	Golgi-body localisation protein domain. This is the C-terminus of a family of proteins conserved from plants to humans. The plant members are localized to the Golgi proteins and appear to regulate membrane trafficking, as they are required for rapid vesicle accumulation at the tip of the pollen tube. The C-terminus probably contains the Golgi localisation signal and it is well-conserved.	.	GO:0005576|extracellular region;	.	.	.
ENSG00000007216	0	0.01718427807625948	0	0	0.01086031051336345	0	1.1488225615172256	0.200155987377187	0.958862288955774	NA	up	no	SLC13A2	protein_coding	chr17:28473293-28497781:+	gi|225637549|ref|NP_001139447.1|	3025	0	solute carrier family 13 member 2 isoform a [Homo sapiens]	gi|767996406|ref|XM_011525450.1|	2761	0	PREDICTED: Homo sapiens solute carrier family 13 (sodium-dependent dicarboxylate transporter), member 2 (SLC13A2), transcript variant X1, mRNA	Q13183	1028	0	Solute carrier family 13 member 2	SA1732	225	6e-63	COG0471	pfam00939	Na_sulph_symp	Sodium:sulfate symporter transmembrane region. There are also some members in this family that do not match the Prosite motif, and belong to the subfamily SODIT1.	GO:0006814|sodium ion transport;GO:0071422|succinate transmembrane transport;GO:0098656|anion transmembrane transport;	GO:0005886|plasma membrane;GO:0005887|integral component of plasma membrane;GO:0016020|membrane;GO:0016021|integral component of membrane;GO:0070062|extracellular exosome;	GO:0005515|protein binding;GO:0015141|succinate transmembrane transporter activity;GO:0015361|low-affinity sodium:dicarboxylate symporter activity;	K14445	SLC13A2_3_5; solute carrier family 13 (sodium-dependent dicarboxylate transporter), member 2/3/5
ENSG00000007237	0.5289864894121752	0.6221459777945945	0.470741388927561	0.9548229191353513	0.9760786932131591	0.860231048648102	0.5866548879780719	-0.769416	7.12201865556474e-05	0.000815320463840863	down	no	GAS7	protein_coding	chr17:9910606-10198606:-	gi|664739350|ref|XP_008526964.1|	2182	0	PREDICTED: growth arrest-specific protein 7 isoform X1 [Equus przewalskii]	gi|41406079|ref|NM_201433.1|	8211	0	Homo sapiens growth arrest specific 7 (GAS7), transcript variant c, mRNA	O60861	808	0	Growth arrest-specific protein 7	.	.	.	.	pfam13900	GVQW	Putative binding domain. This short domain is often found nested inside other longer domains. The function is not known, but the domain carries a highly conserved GVQW motif. The members are rich in proline and cysteine. This may be a binding domain.	GO:0030041|actin filament polymerization;GO:0048812|neuron projection morphogenesis;	GO:0005737|cytoplasm;GO:0005884|actin filament;GO:0005886|plasma membrane;	GO:0005515|protein binding;GO:0051015|actin filament binding;	K18618	GAS7; growth arrest-specific protein 7
ENSG00000007255	3.634521788615667	2.9114550617648884	4.648417211802897	4.4196845928269495	3.1167577946807836	2.3703393187968205	1.1477062328518408	0.198753416714585	0.513794863188618	0.700959120431027	up	no	TRAPPC6A	protein_coding	chr19:45162928-45178237:-	gi|13129120|ref|NP_077013.1|	906	8e-121	trafficking protein particle complex subunit 6A isoform 1 [Homo sapiens]	gi|400153772|ref|NM_024108.2|	805	0	Homo sapiens trafficking protein particle complex 6A (TRAPPC6A), transcript variant 1, mRNA	O75865	317	2e-108	Trafficking protein particle complex subunit 6A	.	.	.	.	pfam04051	TRAPP	Transport protein particle (TRAPP) component. TRAPP plays a key role in the targeting and/or fusion of ER-to-Golgi transport vesicles with their acceptor compartment. TRAPP is a large multimeric protein that contains at least 10 subunits. This family contains many TRAPP family proteins. The Bet3 subunit is one of the better characterized TRAPP proteins and has a dimeric structure with hydrophobic…	GO:0006888|ER to Golgi vesicle-mediated transport;GO:0043087|regulation of GTPase activity;GO:1903232|melanosome assembly;	GO:0005783|endoplasmic reticulum;GO:0005801|cis-Golgi network;GO:0005802|trans-Golgi network;GO:0005829|cytosol;GO:0030008|TRAPP complex;	GO:0005515|protein binding;	K20304	TRAPPC6, TRS33; trafficking protein particle complex subunit 6
ENSG00000007264	0.012607386804396093	0	0	0.042106131339636865	0	0	0.3490055845787251	-1.51868	0.583858402218686	NA	down	no	MATK	protein_coding	chr19:3777970-3802129:-	gi|795301315|ref|XP_011822731.1|	2814	0	PREDICTED: megakaryocyte-associated tyrosine-protein kinase isoform X1 [Mandrillus leucophaeus]	gi|111159469|ref|NM_139355.2|	2098	0	Homo sapiens megakaryocyte-associated tyrosine kinase (MATK), transcript variant 1, mRNA	P42679	1009	0	Megakaryocyte-associated tyrosine-protein kinase	.	.	.	.	pfam07714	Pkinase_Tyr	Protein tyrosine kinase.	GO:0006468|protein phosphorylation;GO:0008284|positive regulation of cell proliferation;GO:0018108|peptidyl-tyrosine phosphorylation;	GO:0005829|cytosol;GO:0016020|membrane;	GO:0004713|protein tyrosine kinase activity;GO:0004714|transmembrane receptor protein tyrosine kinase activity;GO:0004715|non-membrane spanning protein tyrosine kinase activity;GO:0005515|protein binding;GO:0005524|ATP binding;	K08888	MATK; megakaryocyte-associated tyrosine kinase [EC:2.7.10.2]
ENSG00000007312	0	0.05376962276819892	0.026965189749882507	0.028166047766475483	0.01699096106503904	0.026158910179998506	1.153539431412142	0.206067320475555	0.918674534503116	NA	up	no	CD79B	protein_coding	chr17:63928740-63932336:-	gi|11038674|ref|NP_000617.1|	1134	3e-152	B-cell antigen receptor complex-associated protein beta chain isoform 1 precursor [Homo sapiens]	gi|90193591|ref|NM_001039933.1|	1254	0	Homo sapiens CD79b molecule (CD79B), transcript variant 3, mRNA	P40259	441	1e-153	B-cell antigen receptor complex-associated protein beta chain	.	.	.	.	pfam07686	V-set	Immunoglobulin V-set domain. This domain is found in antibodies as well as neural protein P0 and CTL4 amongst others.	GO:0002250|adaptive immune response;GO:0006955|immune response;GO:0007165|signal transduction;GO:0030183|B cell differentiation;GO:0050853|B cell receptor signaling pathway;	GO:0005654|nucleoplasm;GO:0005829|cytosol;GO:0005886|plasma membrane;GO:0005887|integral component of plasma membrane;GO:0009897|external side of plasma membrane;GO:0019815|B cell receptor complex;GO:0070062|extracellular exosome;	GO:0004888|transmembrane signaling receptor activity;GO:0005515|protein binding;GO:0042802|identical protein binding;	K06507	CD79B, IGB; CD79B antigen
ENSG00000007314	0.09493394382492606	0.08070335713795426	0.10118079812736455	0.028183132594673033	0.04250316840484107	0.01308738876408029	3.232516375108077	1.6926576783812	0.0173522772476382	0.0665730504982748	up	no	SCN4A	protein_coding	chr17:63938554-63972918:-	gi|31788956|gb|AAO83647.1|	8698	0	skeletal muscle voltage-dependent sodium channel type IV alpha subunit [Homo sapiens]	gi|767995529|ref|XM_005257566.3|	7805	0	PREDICTED: Homo sapiens sodium channel, voltage gated, type IV alpha subunit (SCN4A), transcript variant X1, mRNA	P35499	3335	0	Sodium channel protein type 4 subunit alpha	.	.	.	.	pfam06512	Na_trans_assoc	Sodium ion transport-associated. Members of this family contain a region found exclusively in eukaryotic sodium channels or their subunits, many of which are voltage-gated. Members very often also contain between one and four copies of pfam00520 and, less often, one copy of pfam00612.	GO:0006814|sodium ion transport;GO:0006936|muscle contraction;GO:0019228|neuronal action potential;GO:0034765|regulation of ion transmembrane transport;GO:0035725|sodium ion transmembrane transport;GO:0086010|membrane depolarization during action potential;GO:0100001|regulation of skeletal muscle contraction by action potential;	GO:0001518|voltage-gated sodium channel complex;GO:0005887|integral component of plasma membrane;GO:0030424|axon;	GO:0005244|voltage-gated ion channel activity;GO:0005248|voltage-gated sodium channel activity;GO:0005515|protein binding;	K04837	SCN4A, NAV1.4; voltage-gated sodium channel type IV alpha
ENSG00000007341	3.8477159872670743	4.102354297534268	4.402642581605015	3.474102046104975	3.413657591974259	4.064768139540808	1.1424379076290139	0.192115755839113	0.112172308467027	0.260728636526921	up	no	ST7L	protein_coding	chr1:112523514-112620825:-	gi|54887375|gb|AAH47392.1|	2781	0	ST7L protein [Homo sapiens]	gi|31874063|emb|BX537988.1|	4470	0	Homo sapiens mRNA; cDNA DKFZp686N2430 (from clone DKFZp686N2430); complete cds	Q8TDW4	1031	0	Suppressor of tumorigenicity 7 protein-like	.	.	.	.	pfam04184	ST7	ST7 protein. The ST7 (for suppression of tumorigenicity 7) protein is thought to be a tumor suppressor gene. The molecular function of this protein is uncertain.	GO:0030308|negative regulation of cell growth;	GO:0016021|integral component of membrane;	.	.	.
ENSG00000007350	0	0.031444402197398226	0.015769206257588694	0	0.009936290900768717	0.015297695062721757	1.8480807290149317	0.886027778834956	0.702399793678859	NA	up	no	TKTL1	protein_coding	chrX:154295795-154330350:+	gi|158257880|dbj|BAF84913.1|	2922	0	unnamed protein product [Homo sapiens]	gi|225637462|ref|NM_001145934.1|	2566	0	Homo sapiens transketolase-like 1 (TKTL1), transcript variant 3, mRNA	P51854	1129	0	Transketolase-like protein 1	all4052	434	9e-140	COG0021	pfam00456	Transketolase_N	Transketolase, thiamine diphosphate binding domain. This family includes transketolase enzymes EC:2.2.1.1. and also partially matches to 2-oxoisovalerate dehydrogenase beta subunit EC:1.2.4.4. Both these enzymes utilize thiamine pyrophosphate as a cofactor, suggesting there may be common aspects in their mechanism of catalysis.	GO:0006007|glucose catabolic process;GO:0006772|thiamine metabolic process;	GO:0005634|nucleus;GO:0005829|cytosol;	GO:0004802|transketolase activity;GO:0030976|thiamine pyrophosphate binding;GO:0046872|metal ion binding;	K00615	E2.2.1.1, tktA, tktB; transketolase [EC:2.2.1.1]
ENSG00000007372	0.030332496688749086	0.029546067726834824	0.024246329346301644	0.01688407107741822	0.013580255522500313	0.013067414310566626	1.9650909574415225	0.974596091523482	0.168034387528942	0.343880723338909	up	no	PAX6	protein_coding	chr11:31784779-31817961:-	gi|918629438|ref|XP_013358393.1|	2001	0	PREDICTED: paired box protein Pax-6 isoform X3 [Chinchilla lanigera]	gi|386642908|ref|NM_000280.4|	6944	0	Homo sapiens paired box 6 (PAX6), transcript variant 1, mRNA	P63016	730	0	Paired box protein Pax-6	.	.	.	.	pfam00292	PAX	'Paired box' domain.	GO:0000122|negative regulation of transcription by RNA polymerase II;GO:0000132|establishment of mitotic spindle orientation;GO:0001568|blood vessel development;GO:0001654|eye development;GO:0001709|cell fate determination;GO:0001764|neuron migration;GO:0001933|negative regulation of protein phosphorylation;GO:0002052|positive regulation of neuroblast proliferation;GO:0002088|lens development in …	GO:0000785|chromatin;GO:0005634|nucleus;GO:0005654|nucleoplasm;GO:0005737|cytoplasm;GO:0005829|cytosol;	GO:0000976|transcription regulatory region sequence-specific DNA binding;GO:0000978|RNA polymerase II proximal promoter sequence-specific DNA binding;GO:0000979|RNA polymerase II core promoter sequence-specific DNA binding;GO:0000981|DNA-binding transcription factor activity, RNA polymerase II-specific;GO:0001227|DNA-binding transcription repressor activity, RNA polymerase II-specific;GO:0001228|…	K08031	PAX6; paired box protein 6
ENSG00000007376	16.3912419425909	15.335624594689065	16.546128682466005	15.73087499850283	13.614318962273346	12.350217605486993	1.1718885182716914	0.228835332741038	0.0514412358479427	0.148661620232182	up	no	RPUSD1	protein_coding	chr16:784974-788397:-	gi|17158025|ref|NP_478072.1|	1427	0	RNA pseudouridylate synthase domain-containing protein 1 [Homo sapiens]	gi|675699194|ref|XM_008960935.1|	2026	0	PREDICTED: Pan paniscus RNA pseudouridylate synthase domain containing 1 (RPUSD1), mRNA	Q9UJJ7	554	0	RNA pseudouridylate synthase domain-containing protein 1	TM0462	100	5e-22	COG0564	pfam00849	PseudoU_synth_2	RNA pseudouridylate synthase. Members of this family are involved in modifying bases in RNA molecules. They carry out the conversion of uracil bases to pseudouridine. This family includes RluD, a pseudouridylate synthase that converts specific uracils to pseudouridine in 23S rRNA. RluA from Escherichia coli converts bases in both rRNA and tRNA.	GO:0000455|enzyme-directed rRNA pseudouridine synthesis;GO:0008150|biological_process;	GO:0005575|cellular_component;	GO:0003674|molecular_function;GO:0003723|RNA binding;GO:0005515|protein binding;GO:0009982|pseudouridine synthase activity;	.	.
ENSG00000007384	5.902761055698945	5.776043612107183	7.1963802857281065	8.001438820667042	8.14212109886003	6.531156961892219	0.8415094314597649	-0.248949	0.060495480285406	0.167267288834997	down	no	RHBDF1	protein_coding	chr16:58059-76355:-	gi|190341097|ref|NP_071895.3|	4255	0	inactive rhomboid protein 1 [Homo sapiens]	gi|190341096|ref|NM_022450.3|	2979	0	Homo sapiens rhomboid 5 homolog 1 (Drosophila) (RHBDF1), mRNA	Q96CC6	1642	0	Inactive rhomboid protein 1	L173329	62	9e-10	COG0705	pfam12595	Rhomboid_SP	Rhomboid serine protease. This domain family is found in eukaryotes, and is approximately 210 amino acids in length. The family is found in association with pfam01694. Rhomboid is a seven-transmembrane spanning protein that resides in the Golgi and acts as a serine protease to cleave Spitz.	GO:0008283|cell proliferation;GO:0015031|protein transport;GO:0016477|cell migration;GO:0042058|regulation of epidermal growth factor receptor signaling pathway;GO:0050708|regulation of protein secretion;GO:0050709|negative regulation of protein secretion;GO:0061136|regulation of proteasomal protein catabolic process;	GO:0000139|Golgi membrane;GO:0005789|endoplasmic reticulum membrane;GO:0016021|integral component of membrane;	GO:0005515|protein binding;GO:0019838|growth factor binding;	.	.
ENSG00000007392	8.219040430453866	8.267001144618854	8.129664151817476	7.193971620510269	6.739315045132654	7.249016906842655	1.1766517270078427	0.234687365345957	0.0180280875328754	0.0684882106171873	up	no	LUC7L	protein_coding	chr16:188969-229463:-	gi|695164960|ref|XP_009510901.1|	1100	1e-138	PREDICTED: LOW QUALITY PROTEIN: putative RNA-binding protein Luc7-like 1 [Phalacrocorax carbo]	gi|40850896|gb|BC065198.1|	2705	0	Homo sapiens LUC7-like (S. cerevisiae), mRNA (cDNA clone MGC:74654 IMAGE:5212471), complete cds	Q9NQ29	420	9e-137	Putative RNA-binding protein Luc7-like 1	SPCC16A11.13	132	4e-33	COG5200	pfam03194	LUC7	LUC7 N_terminus. This family contains the N terminal region of several LUC7 protein homologues and only contains eukaryotic proteins. LUC7 has been shown to be a U1 snRNA associated protein with a role in splice site recognition. The family also contains human and mouse LUC7 like (LUC7L) proteins and human cisplatin resistance-associated overexpressed protein (CROP).	GO:0006376|mRNA splice site selection;	GO:0005685|U1 snRNP;GO:0071004|U2-type prespliceosome;	GO:0003729|mRNA binding;GO:0005515|protein binding;GO:0042802|identical protein binding;	.	.
ENSG00000007402	0.3607285643587272	0.3407282180332703	0.6493191174068205	0.7317805809076123	0.7052293154287761	0.6547686156271352	0.6533496647748331	-0.614073	0.0324703368682642	0.106392983866388	down	no	CACNA2D2	protein_coding	chr3:50362613-50504244:-	gi|795643706|ref|XP_011737765.1|	5547	0	PREDICTED: voltage-dependent calcium channel subunit alpha-2/delta-2 isoform X2 [Macaca nemestrina]	gi|597955367|ref|NM_006030.3|	5659	0	Homo sapiens calcium voltage-gated channel auxiliary subunit alpha2delta 2 (CACNA2D2), transcript variant 2, mRNA	Q9NY47	2138	0	Voltage-dependent calcium channel subunit alpha-2/delta-2	.	.	.	.	pfam08399	VWA_N	VWA N-terminal. This domain is found at the N-terminus of proteins containing von Willebrand factor type A (VWA, pfam00092) and Cache (pfam02743) domains. It has been found in vertebrates, Drosophila and C. elegans but has not yet been identified in other eukaryotes. It is probably involved in the function of some voltage-dependent calcium channel subunits.	GO:0034765|regulation of ion transmembrane transport;GO:0070588|calcium ion transmembrane transport;	GO:0005886|plasma membrane;GO:0005891|voltage-gated calcium channel complex;	GO:0005245|voltage-gated calcium channel activity;GO:0046872|metal ion binding;	K04859	CACNA2D2; voltage-dependent calcium channel alpha-2/delta-2
ENSG00000007516	2.4338303290274097	2.486429172414402	3.2037947102666102	2.966190511421739	2.752819385125722	2.745987598305746	0.9718092249266674	-0.041255	0.784415200008854	0.887906737989929	down	no	BAIAP3	protein_coding	chr16:1333638-1349441:+	gi|767987808|ref|XP_011521030.1|	5706	0	PREDICTED: BAI1-associated protein 3 isoform X1 [Homo sapiens]	gi|767987807|ref|XM_011522728.1|	4730	0	PREDICTED: Homo sapiens BAI1-associated protein 3 (BAIAP3), transcript variant X1, mRNA	O94812	2150	0	BAI1-associated protein 3	.	.	.	.	pfam10540	Membr_traf_MHD	Munc13 (mammalian uncoordinated) homology domain. Munc13 proteins constitute a family of three highly homologous molecules (Munc13-1, Munc13-2 and Munc13-3) with homology to Caenorhabditis elegans unc-13p. Munc13 proteins contain a phorbol ester-binding C1 domain and two C2 domains, which are Ca2+/phospholipid binding domains. Sequence analyses have uncovered two regions called Munc13 homology do…	GO:0001956|positive regulation of neurotransmitter secretion;GO:0006887|exocytosis;GO:0007186|G protein-coupled receptor signaling pathway;GO:0032228|regulation of synaptic transmission, GABAergic;GO:0035774|positive regulation of insulin secretion involved in cellular response to glucose stimulus;GO:0042147|retrograde transport, endosome to Golgi;GO:1905413|regulation of dense core granule exocy…	GO:0005829|cytosol;GO:0005886|plasma membrane;GO:0031902|late endosome membrane;GO:0032588|trans-Golgi network membrane;GO:0055038|recycling endosome membrane;GO:0098793|presynapse;	GO:0000149|SNARE binding;GO:0005509|calcium ion binding;GO:0005515|protein binding;GO:0005543|phospholipid binding;GO:0019905|syntaxin binding;	K15621	BAIAP3; BAI1-associated protein 3
ENSG00000007520	37.898242345788034	41.14211570616839	47.83629118685314	34.70303828719304	34.19567122869958	31.739708287027874	1.2753194649391075	0.350858684537076	0.00259606237180467	0.0151449486670677	up	no	TSR3	protein_coding	chr16:1349240-1351878:-	gi|47777330|ref|NP_001001410.1|	1435	0	ribosome biogenesis protein TSR3 homolog [Homo sapiens]	gi|48762675|ref|NM_001001410.2|	1204	0	Homo sapiens TSR3, 20S rRNA accumulation, homolog (S. cerevisiae) (TSR3), mRNA	Q9UJK0	557	0	Ribosome biogenesis protein TSR3 homolog	YOR006c	210	3e-63	COG2042	pfam04034	DUF367	Domain of unknown function (DUF367).	GO:0000154|rRNA modification;GO:0000455|enzyme-directed rRNA pseudouridine synthesis;GO:0030490|maturation of SSU-rRNA;	GO:0005829|cytosol;	GO:0016740|transferase activity;GO:1904047|S-adenosyl-L-methionine binding;	K09140	TSR3; pre-rRNA-processing protein TSR3
ENSG00000007541	3.29378892972367	3.288365603422873	3.6237700212958193	2.8758266168978843	3.228818976892057	2.5541698419437844	1.189185157887733	0.249973362324401	0.0561231016413232	0.158335088124923	up	no	PIGQ	protein_coding	chr16:566995-584109:+	gi|22538450|ref|NP_004195.2|	2538	0	phosphatidylinositol N-acetylglucosaminyltransferase subunit Q isoform 2 [Homo sapiens]	gi|342307086|ref|NM_004204.3|	2958	0	Homo sapiens phosphatidylinositol glycan anchor biosynthesis class Q (PIGQ), transcript variant 2, mRNA	Q9BRB3	824	0	Phosphatidylinositol N-acetylglucosaminyltransferase subunit Q	.	.	.	.	pfam05024	Gpi1	N-acetylglucosaminyl transferase component (Gpi1). Glycosylphosphatidylinositol (GPI) represents an important anchoring molecule for cell surface proteins.The first step in its synthesis is the transfer of N-acetylglucosamine (GlcNAc) from UDP-N-acetylglucosamine to phosphatidylinositol (PI). This chemically simple step is genetically complex because three or four genes are required in both yeast…	GO:0005975|carbohydrate metabolic process;GO:0006506|GPI anchor biosynthetic process;	GO:0000506|glycosylphosphatidylinositol-N-acetylglucosaminyltransferase (GPI-GnT) complex;GO:0005783|endoplasmic reticulum;GO:0005789|endoplasmic reticulum membrane;GO:0016021|integral component of membrane;	GO:0005515|protein binding;	K03860	PIGQ, GPI1; phosphatidylinositol N-acetylglucosaminyltransferase subunit Q
ENSG00000007545	4.6549446462988975	4.030688770504673	4.463184349969501	4.425470657733766	4.756429400035011	4.90075435666514	0.944509368415648	-0.082363	0.454372531109416	0.651629539443665	down	no	CRAMP1	protein_coding	chr16:1612337-1677908:+	gi|223972612|ref|NP_065876.3|	5134	0	protein cramped-like [Homo sapiens]	gi|223972611|ref|NM_020825.3|	7673	0	Homo sapiens cramped chromatin regulator homolog 1 (CRAMP1), mRNA	Q96RY5	1982	0	Protein cramped-like	.	.	.	.	pfam13900	GVQW	Putative binding domain. This short domain is often found nested inside other longer domains. The function is not known, but the domain carries a highly conserved GVQW motif. The members are rich in proline and cysteine. This may be a binding domain.	GO:0007389|pattern specification process;	GO:0005634|nucleus;	GO:0003677|DNA binding;GO:0003682|chromatin binding;	.	.
ENSG00000007866	7.750975096180958	9.381838056474498	10.066390993069946	14.26720711064607	12.433014554552823	11.109909646719101	0.7277494578531426	-0.458486	0.000722455150519551	0.00543151134172374	down	no	TEAD3	protein_coding	chr6:35473597-35497079:-	gi|831225028|ref|XP_012660304.1|	1967	0	PREDICTED: transcriptional enhancer factor TEF-5 [Otolemur garnettii]	gi|148277074|ref|NM_003214.3|	2986	0	Homo sapiens TEA domain transcription factor 3 (TEAD3), mRNA	Q99594	715	0	Transcriptional enhancer factor TEF-5	.	.	.	.	pfam01285	TEA	TEA/ATTS domain family.	GO:0006357|regulation of transcription by RNA polymerase II;GO:0007565|female pregnancy;GO:0035329|hippo signaling;GO:0045944|positive regulation of transcription by RNA polymerase II;GO:0048568|embryonic organ development;GO:0055059|asymmetric neuroblast division;	GO:0000785|chromatin;GO:0005654|nucleoplasm;GO:0005667|transcription factor complex;	GO:0000978|RNA polymerase II proximal promoter sequence-specific DNA binding;GO:0000981|DNA-binding transcription factor activity, RNA polymerase II-specific;GO:0003700|DNA-binding transcription factor activity;GO:0005515|protein binding;GO:0061629|RNA polymerase II sequence-specific DNA-binding transcription factor binding;	K09448	TEAD; transcriptional enhancer factor
ENSG00000007923	12.326462577711162	11.94234640488773	13.443857944869713	11.825916616521539	12.365421782156647	11.471333127531109	1.0693271615654858	0.0967033143841186	0.33003251464526	0.536763604304658	up	no	DNAJC11	protein_coding	chr1:6634168-6701924:-	gi|217035105|ref|NP_060668.2|	2873	0	dnaJ homolog subfamily C member 11 [Homo sapiens]	gi|217035104|ref|NM_018198.3|	3201	0	Homo sapiens DnaJ heat shock protein family (Hsp40) member C11 (DNAJC11), mRNA	Q9NVH1	1109	0	DnaJ homolog subfamily C member 11	.	.	.	.	pfam11875	DUF3395	Domain of unknown function (DUF3395). This domain is functionally uncharacterized. This domain is found in eukaryotes. This presumed domain is typically between 147 to 176 amino acids in length. This domain is found associated with pfam00226.	GO:0007007|inner mitochondrial membrane organization;GO:0042407|cristae formation;	GO:0001401|mitochondrial sorting and assembly machinery complex;GO:0005654|nucleoplasm;GO:0005739|mitochondrion;GO:0016607|nuclear speck;	GO:0005515|protein binding;	K09531	DNAJC11; DnaJ homolog subfamily C member 11
ENSG00000007933	0	0.04835982646758919	0.032336272907390363	0.05066448720076108	0.04075063880908461	0.06273878777686177	0.5287418141216531	-0.919365	0.48874842224275	NA	down	no	FMO3	protein_coding	chr1:171090901-171117819:+	gi|50541961|ref|NP_001002294.1|	2782	0	dimethylaniline monooxygenase [N-oxide-forming] 3 isoform a [Homo sapiens]	gi|255308889|ref|NM_001002294.2|	2059	0	Homo sapiens flavin containing monooxygenase 3 (FMO3), transcript variant 2, mRNA	P31513	1080	0	Dimethylaniline monooxygenase [N-oxide-forming] 3	CC0774	181	1e-48	COG2072	pfam00743	FMO-like	Flavin-binding monooxygenase-like. This family includes FMO proteins, cyclohexanone mono-oxygenase and a number of different mono-oxygenases.	.	GO:0005789|endoplasmic reticulum membrane;GO:0016021|integral component of membrane;GO:0043231|intracellular membrane-bounded organelle;	GO:0004497|monooxygenase activity;GO:0004499|N,N-dimethylaniline monooxygenase activity;GO:0005515|protein binding;GO:0034899|trimethylamine monooxygenase activity;GO:0050660|flavin adenine dinucleotide binding;GO:0050661|NADP binding;	K00485	FMO; dimethylaniline monooxygenase (N-oxide forming) / hypotaurine monooxygenase [EC:1.14.13.8 1.8.1.-]
ENSG00000007944	4.788984824296442	4.547523838102635	4.398222580473512	4.915488778829048	5.063704623031596	5.39045558166835	0.9042696341679388	-0.145175	0.302424106036962	0.508686976234726	down	no	MYLIP	protein_coding	chr6:16129086-16148248:+	gi|38788243|ref|NP_037394.2|	2259	0	E3 ubiquitin-protein ligase MYLIP [Homo sapiens]	gi|38788242|ref|NM_013262.3|	3072	0	Homo sapiens myosin regulatory light chain interacting protein (MYLIP), mRNA	Q8WY64	874	0	E3 ubiquitin-protein ligase MYLIP	.	.	.	.	pfam09379	FERM_N	FERM N-terminal domain. This domain is the N-terminal ubiquitin-like structural domain of the FERM domain.	GO:0006511|ubiquitin-dependent protein catabolic process;GO:0007399|nervous system development;GO:0010977|negative regulation of neuron projection development;GO:0010989|negative regulation of low-density lipoprotein particle clearance;GO:0016567|protein ubiquitination;GO:0031648|protein destabilization;GO:0032803|regulation of low-density lipoprotein particle receptor catabolic process;GO:004263…	GO:0005829|cytosol;GO:0005856|cytoskeleton;GO:0005886|plasma membrane;	GO:0004842|ubiquitin-protein transferase activity;GO:0005515|protein binding;GO:0008092|cytoskeletal protein binding;GO:0046872|metal ion binding;GO:0061630|ubiquitin protein ligase activity;	K10637	MYLIP, MIR; E3 ubiquitin-protein ligase MYLIP [EC:2.3.2.27]
ENSG00000007952	0.24617868625996558	0.1961967478042146	0.2623777645187152	0.022838533422914847	0.05510870895180574	0.08484415696603526	4.348541959930651	2.12053175503384	0.0120418641271379	0.0504362464649199	up	no	NOX1	protein_coding	chrX:100843324-100874359:-	gi|724907798|ref|XP_010378484.1|	2961	0	PREDICTED: NADPH oxidase 1 isoform X1 [Rhinopithecus roxellana]	gi|148536872|ref|NM_007052.4|	2529	0	Homo sapiens NADPH oxidase 1 (NOX1), transcript variant 1, mRNA	Q9Y5S8	1113	0	NADPH oxidase 1	PA0545	58.5	5e-08	COG4097	pfam08030	NAD_binding_6	Ferric reductase NAD binding domain.	GO:0001525|angiogenesis;GO:0003081|regulation of systemic arterial blood pressure by renin-angiotensin;GO:0006739|NADP metabolic process;GO:0006952|defense response;GO:0006954|inflammatory response;GO:0007165|signal transduction;GO:0008217|regulation of blood pressure;GO:0008284|positive regulation of cell proliferation;GO:0010575|positive regulation of vascular endothelial growth factor producti…	GO:0005769|early endosome;GO:0005886|plasma membrane;GO:0030054|cell junction;GO:0042995|cell projection;GO:0043020|NADPH oxidase complex;	GO:0005244|voltage-gated ion channel activity;GO:0005515|protein binding;GO:0016175|superoxide-generating NADPH oxidase activity;GO:0031267|small GTPase binding;GO:0046872|metal ion binding;GO:0050661|NADP binding;	K08008	NOX1, MOX1; NADPH oxidase 1
ENSG00000007968	0.2960912421263863	0.3247834848715523	0.20359656266663395	0.47849278144475654	0.1988458830463979	0.3160141943092313	0.8511676857804698	-0.232485	0.574833566809501	0.749471274236177	down	no	E2F2	protein_coding	chr1:23506438-23531233:-	gi|4758226|ref|NP_004082.1|	1776	0	transcription factor E2F2 [Homo sapiens]	gi|315075284|ref|NM_004091.3|	5183	0	Homo sapiens E2F transcription factor 2 (E2F2), mRNA	Q14209	688	0	Transcription factor E2F2	.	.	.	.	pfam02319	E2F_TDP	E2F/DP family winged-helix DNA-binding domain. This family contains the transcription factor E2F and its dimerization partners TDP1 and TDP2, which stimulate E2F-dependent transcription. E2F binds to DNA as a homodimer or as a heterodimer in association with TDP1/2, the heterodimer having increased binding efficiency. The crystal structure of an E2F4-DP2-DNA complex shows that the DNA-binding dom…	GO:0006357|regulation of transcription by RNA polymerase II;GO:0006367|transcription initiation from RNA polymerase II promoter;GO:0007049|cell cycle;GO:0045944|positive regulation of transcription by RNA polymerase II;GO:0051726|regulation of cell cycle;GO:0072332|intrinsic apoptotic signaling pathway by p53 class mediator;GO:1903671|negative regulation of sprouting angiogenesis;GO:1990086|lens …	GO:0000785|chromatin;GO:0005654|nucleoplasm;GO:0090575|RNA polymerase II transcription factor complex;	GO:0000977|RNA polymerase II regulatory region sequence-specific DNA binding;GO:0000978|RNA polymerase II proximal promoter sequence-specific DNA binding;GO:0000981|DNA-binding transcription factor activity, RNA polymerase II-specific;GO:0000987|proximal promoter sequence-specific DNA binding;GO:0001228|DNA-binding transcription activator activity, RNA polymerase II-specific;GO:0003677|DNA bindin…	K09389	E2F2; transcription factor E2F2
ENSG00000008018	81.5807580397345	81.74320237682325	76.37475007366272	80.79675144499164	79.93872752080551	77.20252401294023	1.0187198829720319	0.0267574087138705	0.740563292692956	0.859856458639624	up	no	PSMB1	protein_coding	chr6:170535120-170553307:-	gi|946732709|ref|XP_005857202.2|	1093	5e-142	PREDICTED: proteasome subunit beta type-1 [Myotis brandtii]	gi|10435162|dbj|AK023290.1|	1933	0	Homo sapiens cDNA FLJ13228 fis, clone OVARC1000085, highly similar to Human mRNA for proteasome subunit HC5	P20618	419	9e-142	Proteasome subunit beta type-1	SPAC22F8.06	198	1e-57	COG0638	pfam00227	Proteasome	Proteasome subunit. The proteasome is a multisubunit structure that degrades proteins. Protein degradation is an essential component of regulation because proteins can become misfolded, damaged, or unnecessary. Proteasomes and their homologues vary greatly in complexity: from HslV (heat shock locus v), which is encoded by 1 gene in bacteria, to the eukaryotic 20S proteasome, which is encoded by m…	GO:0010498|proteasomal protein catabolic process;	GO:0000502|proteasome complex;GO:0005576|extracellular region;GO:0005634|nucleus;GO:0005654|nucleoplasm;GO:0005829|cytosol;GO:0005839|proteasome core complex;GO:0019774|proteasome core complex, beta-subunit complex;GO:0034774|secretory granule lumen;GO:0070062|extracellular exosome;GO:1904813|ficolin-1-rich granule lumen;	GO:0004298|threonine-type endopeptidase activity;GO:0005515|protein binding;GO:0008233|peptidase activity;	K02732	PSMB1; 20S proteasome subunit beta 6 [EC:3.4.25.1]
ENSG00000008056	0.335404446375083	0.2227557503643708	0.29789564031212284	0.2956039162590347	0.2534033662831458	0.18784241797081166	1.1767520309735615	0.234810342997812	0.624371757778215	0.786839637493182	up	no	SYN1	protein_coding	chrX:47571901-47619857:-	gi|19924099|ref|NP_008881.2|	2213	0	synapsin-1 isoform Ia [Homo sapiens]	gi|91984783|ref|NM_006950.3|	3210	0	Homo sapiens synapsin I (SYN1), transcript variant Ia, mRNA	P17600	770	0	Synapsin-1	.	.	.	.	pfam02750	Synapsin_C	Synapsin, ATP binding domain. Ca dependent ATP binding in this ATP grasp fold. Function unknown.	GO:0007268|chemical synaptic transmission;GO:0007269|neurotransmitter secretion;GO:0046928|regulation of neurotransmitter secretion;GO:0048666|neuron development;GO:0050808|synapse organization;GO:0097091|synaptic vesicle clustering;GO:0098693|regulation of synaptic vesicle cycle;GO:2000300|regulation of synaptic vesicle exocytosis;	GO:0000795|synaptonemal complex;GO:0005794|Golgi apparatus;GO:0005829|cytosol;GO:0005856|cytoskeleton;GO:0008021|synaptic vesicle;GO:0014069|postsynaptic density;GO:0030424|axon;GO:0030425|dendrite;GO:0030672|synaptic vesicle membrane;GO:0048786|presynaptic active zone;GO:0098685|Schaffer collateral - CA1 synapse;GO:0098850|extrinsic component of synaptic vesicle membrane;GO:0098993|anchored comp…	GO:0003779|actin binding;GO:0005215|transporter activity;GO:0005524|ATP binding;GO:0019901|protein kinase binding;GO:0042802|identical protein binding;GO:0048306|calcium-dependent protein binding;	K19941	SYN; synapsin
ENSG00000008083	4.6287362419140665	4.323761416246696	4.05173137015331	5.404155169328714	5.639099699662244	5.485536870977681	0.7954681875403137	-0.330124	0.00340282316393076	0.0187768712156989	down	no	JARID2	protein_coding	chr6:15246069-15522042:+	gi|11863152|ref|NP_004964.2|	6092	0	protein Jumonji isoform 1 [Homo sapiens]	gi|388490159|ref|NM_004973.3|	6003	0	Homo sapiens jumonji and AT-rich interaction domain containing 2 (JARID2), transcript variant 1, mRNA	Q92833	2343	0	Protein Jumonji	.	.	.	.	pfam02373	JmjC	JmjC domain, hydroxylase. The JmjC domain belongs to the Cupin superfamily. JmjC-domain proteins may be protein hydroxylases that catalyse a novel histone modification. This is confirmed to be a hydroxylase: the human JmjC protein named Tyw5p unexpectedly acts in the biosynthesis of a hypermodified nucleoside, hydroxy-wybutosine, in tRNA-Phe by catalyzing hydroxylation.	GO:0000122|negative regulation of transcription by RNA polymerase II;GO:0001889|liver development;GO:0006338|chromatin remodeling;GO:0007417|central nervous system development;GO:0010614|negative regulation of cardiac muscle hypertrophy;GO:0016577|histone demethylation;GO:0031061|negative regulation of histone methylation;GO:0045892|negative regulation of transcription, DNA-templated;GO:0048536|s…	GO:0005634|nucleus;GO:0005654|nucleoplasm;GO:0005739|mitochondrion;GO:0035097|histone methyltransferase complex;GO:0035098|ESC/E(Z) complex;	GO:0003677|DNA binding;GO:0003682|chromatin binding;GO:0032452|histone demethylase activity;	K11478	JARID2, JMJ; protein Jumonji
ENSG00000008086	0.29019483938070156	0.3316414170044863	0.2888654442255203	0.3261118693801717	0.3456469354863966	0.37646811929176477	0.8784983813510384	-0.186888	0.353835532065276	0.560888476307532	down	no	CDKL5	protein_coding	chrX:18425583-18653629:+	gi|795471847|ref|XP_011891132.1|	5020	0	PREDICTED: cyclin-dependent kinase-like 5 isoform X1 [Cercocebus atys]	gi|198442854|ref|NG_008475.1|	11826	0	Homo sapiens cyclin dependent kinase like 5 (CDKL5), RefSeqGene on chromosome X	O76039	1729	0	Cyclin-dependent kinase-like 5	.	.	.	.	pfam00069	Pkinase	Protein kinase domain.	GO:0001764|neuron migration;GO:0006468|protein phosphorylation;GO:0043547|positive regulation of GTPase activity;GO:0045773|positive regulation of axon extension;GO:0046777|protein autophosphorylation;GO:0050773|regulation of dendrite development;GO:0050775|positive regulation of dendrite morphogenesis;GO:0051726|regulation of cell cycle;GO:0060999|positive regulation of dendritic spine developme…	GO:0005634|nucleus;GO:0005654|nucleoplasm;GO:0005813|centrosome;GO:0032587|ruffle membrane;GO:0032839|dendrite cytoplasm;GO:0036064|ciliary basal body;GO:0044294|dendritic growth cone;GO:0048471|perinuclear region of cytoplasm;GO:0097542|ciliary tip;GO:0098978|glutamatergic synapse;GO:0099092|postsynaptic density, intracellular component;	GO:0004672|protein kinase activity;GO:0004674|protein serine/threonine kinase activity;GO:0004693|cyclin-dependent protein serine/threonine kinase activity;GO:0005515|protein binding;GO:0005524|ATP binding;GO:0016301|kinase activity;GO:0031267|small GTPase binding;	K08824	CDKL; cyclin-dependent kinase-like [EC:2.7.11.22]
ENSG00000008118	0	0.01665759647656643	0.050122194649270785	0.0698057578058563	0.03158235731620537	0.016207834372342824	0.5774604658493437	-0.792206	0.607179280407725	NA	down	no	CAMK1G	protein_coding	chr1:209583714-209613939:+	gi|675796881|ref|XP_008954847.1|	2404	0	PREDICTED: calcium/calmodulin-dependent protein kinase type 1G isoform X1 [Pan paniscus]	gi|41327718|ref|NM_020439.2|	2264	0	Homo sapiens calcium/calmodulin dependent protein kinase IG (CAMK1G), mRNA	Q96NX5	926	0	Calcium/calmodulin-dependent protein kinase type 1G	.	.	.	.	pfam00069	Pkinase	Protein kinase domain.	GO:0018105|peptidyl-serine phosphorylation;	GO:0000139|Golgi membrane;GO:0005622|intracellular;GO:0005886|plasma membrane;GO:0005954|calcium- and calmodulin-dependent protein kinase complex;GO:0043005|neuron projection;	GO:0004683|calmodulin-dependent protein kinase activity;GO:0005515|protein binding;GO:0005516|calmodulin binding;GO:0005524|ATP binding;	K08794	CAMK1; calcium/calmodulin-dependent protein kinase I [EC:2.7.11.17]
ENSG00000008128	3.0573198123469276	3.074353522688631	3.630272853438263	3.5520903527592784	3.2727230708264474	3.9778519757490347	0.9162968750237868	-0.126113	0.384763464714112	0.589446362943467	down	no	CDK11A	protein_coding	chr1:1702379-1724357:-	gi|148763347|ref|NP_076916.2|	2954	0	cyclin-dependent kinase 11A isoform 1 [Homo sapiens]	gi|928589413|ref|NM_024011.3|	2980	0	Homo sapiens cyclin-dependent kinase 11A (CDK11A), transcript variant 1, mRNA	Q9UQ88	864	0	Cyclin-dependent kinase 11A	.	.	.	.	pfam00069	Pkinase	Protein kinase domain.	GO:0000278|mitotic cell cycle;GO:0001558|regulation of cell growth;GO:0006355|regulation of transcription, DNA-templated;GO:0006468|protein phosphorylation;GO:0006915|apoptotic process;GO:0007346|regulation of mitotic cell cycle;GO:0050684|regulation of mRNA processing;	GO:0005634|nucleus;GO:0005737|cytoplasm;	GO:0004672|protein kinase activity;GO:0004674|protein serine/threonine kinase activity;GO:0004693|cyclin-dependent protein serine/threonine kinase activity;GO:0005524|ATP binding;	K08818	CDC2L; cell division cycle 2-like [EC:2.7.11.22]
ENSG00000008130	6.162916197586518	5.852181485012512	5.939555054260925	6.694134056993055	7.4914031963891565	6.236472042640045	0.887712451253052	-0.171836	0.132046862221532	0.292249203950225	down	no	NADK	protein_coding	chr1:1751232-1780457:-	gi|312222777|ref|NP_001185923.1|	2624	0	NAD kinase isoform 2 [Homo sapiens]	gi|312222776|ref|NM_001198994.1|	3653	0	Homo sapiens NAD kinase (NADK), transcript variant 3, mRNA	O95544	629	0	NAD kinase	YEL041w	201	4e-54	COG0061	pfam01513	NAD_kinase	ATP-NAD kinase. Members of this family include ATP-NAD kinases EC:2.7.1.23, which catalyses the phosphorylation of NAD to NADP utilizing ATP and other nucleoside triphosphates as well as inorganic polyphosphate as a source of phosphorus. Also includes NADH kinases EC:2.7.1.86.	GO:0006741|NADP biosynthetic process;GO:0016310|phosphorylation;GO:0019674|NAD metabolic process;GO:0035774|positive regulation of insulin secretion involved in cellular response to glucose stimulus;GO:0046034|ATP metabolic process;	GO:0005829|cytosol;	GO:0003951|NAD+ kinase activity;GO:0005515|protein binding;GO:0005524|ATP binding;GO:0046872|metal ion binding;	K00858	ppnK, NADK; NAD+ kinase [EC:2.7.1.23]
ENSG00000008196	0	0	0	0	0.005692178995306336	0	0.5898353131090495	-0.761616	0.851935899476306	NA	down	no	TFAP2B	protein_coding	chr6:50818723-50847619:+	gi|115495877|ref|NP_001069715.1|	2104	0	transcription factor AP-2-beta [Bos taurus]	gi|118582288|ref|NM_003221.3|	5625	0	Homo sapiens transcription factor AP-2 beta (activating enhancer binding protein 2 beta) (TFAP2B), mRNA	Q92481	815	0	Transcription factor AP-2-beta	.	.	.	.	pfam03299	TF_AP-2	Transcription factor AP-2.	GO:0000122|negative regulation of transcription by RNA polymerase II;GO:0001822|kidney development;GO:0003091|renal water homeostasis;GO:0006006|glucose metabolic process;GO:0006357|regulation of transcription by RNA polymerase II;GO:0008284|positive regulation of cell proliferation;GO:0008285|negative regulation of cell proliferation;GO:0009410|response to xenobiotic stimulus;GO:0010842|retina l…	GO:0000785|chromatin;GO:0005634|nucleus;GO:0005654|nucleoplasm;	GO:0000977|RNA polymerase II regulatory region sequence-specific DNA binding;GO:0000978|RNA polymerase II proximal promoter sequence-specific DNA binding;GO:0000981|DNA-binding transcription factor activity, RNA polymerase II-specific;GO:0000987|proximal promoter sequence-specific DNA binding;GO:0001228|DNA-binding transcription activator activity, RNA polymerase II-specific;GO:0003677|DNA bindin…	K09176	TFAP2A_B; transcription factor AP-2 alpha/beta
ENSG00000008197	0	0	0	0.02636331842690533	0	0	0.5898353131090495	-0.761616	0.851935899476306	NA	down	no	TFAP2D	protein_coding	chr6:50713526-50773033:+	gi|537255472|gb|ERE89061.1|	2155	0	transcription factor AP-2-delta [Cricetulus griseus]	gi|151301210|ref|NM_172238.3|	2040	0	Homo sapiens transcription factor AP-2 delta (activating enhancer binding protein 2 delta) (TFAP2D), mRNA	Q7Z6R9	826	0	Transcription factor AP-2-delta	.	.	.	.	pfam03299	TF_AP-2	Transcription factor AP-2.	GO:0006357|regulation of transcription by RNA polymerase II;GO:0042127|regulation of cell proliferation;GO:0043524|negative regulation of neuron apoptotic process;GO:0045944|positive regulation of transcription by RNA polymerase II;GO:0048856|anatomical structure development;GO:0061379|inferior colliculus development;	GO:0000785|chromatin;GO:0005634|nucleus;GO:0005667|transcription factor complex;	GO:0000977|RNA polymerase II regulatory region sequence-specific DNA binding;GO:0000981|DNA-binding transcription factor activity, RNA polymerase II-specific;GO:0005515|protein binding;	K09178	TFAP2D; transcription factor AP-2 delta
ENSG00000008226	1.0073480477394048	0.8842710461554018	1.1203134051805348	1.2398600993063198	1.2269519814229148	1.2744201894768425	0.8151532502867713	-0.294857	0.0897553580137364	0.223178183013506	down	no	DLEC1	protein_coding	chr3:38039205-38124025:+	gi|90669194|ref|NP_031361.2|	8918	0	deleted in lung and esophageal cancer protein 1 isoform DLEC1-N1 [Homo sapiens]	gi|90669193|ref|NM_007335.2|	5611	0	Homo sapiens deleted in lung and esophageal cancer 1 (DLEC1), transcript variant DLEC1-N1, mRNA	Q9Y238	3399	0	Deleted in lung and esophageal cancer protein 1	.	.	.	.	pfam13900	GVQW	Putative binding domain. This short domain is often found nested inside other longer domains. The function is not known, but the domain carries a highly conserved GVQW motif. The members are rich in proline and cysteine. This may be a binding domain.	GO:0002357|defense response to tumor cell;GO:0007283|spermatogenesis;GO:0008285|negative regulation of cell proliferation;GO:0030154|cell differentiation;	GO:0005737|cytoplasm;GO:0005829|cytosol;	GO:0003674|molecular_function;GO:0005515|protein binding;GO:0043014|alpha-tubulin binding;GO:0048487|beta-tubulin binding;	K25548	DLEC1; deleted in lung and esophageal cancer protein 1
ENSG00000008256	22.392946095954105	20.540514337340937	21.17632807102929	33.079083291273214	32.3691031282109	28.780827475860068	0.688044806777684	-0.539426	3.94740053614432e-09	2.07037891950113e-07	down	no	CYTH3	protein_coding	chr7:6161776-6272644:-	gi|635140107|ref|XP_008016916.1|	2021	0	PREDICTED: cytohesin-3 isoform X1 [Chlorocebus sabaeus]	gi|20381105|gb|BC028717.1|	4488	0	Homo sapiens cytohesin 3, mRNA (cDNA clone MGC:33020 IMAGE:4811560), complete cds	O43739	758	0	Cytohesin-3	SPAC4D7.01c	177	7e-44	COG5307	pfam01369	Sec7	Sec7 domain. The Sec7 domain is a guanine-nucleotide-exchange-factor (GEF) for the pfam00025 family.	GO:0032012|regulation of ARF protein signal transduction;GO:0045785|positive regulation of cell adhesion;GO:0048193|Golgi vesicle transport;GO:0050790|regulation of catalytic activity;GO:0090162|establishment of epithelial cell polarity;	GO:0000139|Golgi membrane;GO:0001726|ruffle;GO:0005654|nucleoplasm;GO:0005829|cytosol;GO:0005886|plasma membrane;GO:0005912|adherens junction;GO:0005923|bicellular tight junction;GO:0031234|extrinsic component of cytoplasmic side of plasma membrane;	GO:0005085|guanyl-nucleotide exchange factor activity;GO:0005515|protein binding;GO:0005547|phosphatidylinositol-3,4,5-trisphosphate binding;	K18441	CYTH; cytohesin
ENSG00000008277	0.404591224702857	0.3934254217280706	0.48409894135547776	0.386679363110696	0.3050342437969819	0.445945494981031	1.1481744815070034	0.199341896784867	0.3811206092261	0.586110492690126	up	no	ADAM22	protein_coding	chr7:87934143-88202889:+	gi|767948064|ref|XP_011514620.1|	4773	0	PREDICTED: disintegrin and metalloproteinase domain-containing protein 22 isoform X2 [Homo sapiens]	gi|767948069|ref|XM_011516321.1|	6800	0	PREDICTED: Homo sapiens ADAM metallopeptidase domain 22 (ADAM22), transcript variant X5, mRNA	Q9P0K1	1724	0	Disintegrin and metalloproteinase domain-containing protein 22	.	.	.	.	pfam01421	Reprolysin	Reprolysin (M12B) family zinc metalloprotease. The members of this family are enzymes that cleave peptides. These proteases require zinc for catalysis. Members of this family are also known as adamalysins. Most members of this family are snake venom endopeptidases, but there are also some mammalian proteins such as human ADAM8 and fertilin. Fertilin and closely related proteins appear to not have…	GO:0006508|proteolysis;GO:0007155|cell adhesion;GO:0007162|negative regulation of cell adhesion;GO:0007417|central nervous system development;GO:0008344|adult locomotory behavior;GO:0022011|myelination in peripheral nervous system;GO:0099645|neurotransmitter receptor localization to postsynaptic specialization membrane;	GO:0005886|plasma membrane;GO:0016021|integral component of membrane;GO:0030424|axon;GO:0098978|glutamatergic synapse;GO:0099061|integral component of postsynaptic density membrane;	GO:0004222|metalloendopeptidase activity;GO:0005178|integrin binding;GO:0005515|protein binding;	K16068	ADAM22; disintegrin and metalloproteinase domain-containing protein 22 [EC:3.4.24.-]
ENSG00000008282	48.195271836088956	57.82684317565935	39.85858117937268	33.26516509097703	36.15578830351036	39.093180028660974	1.3586135464951357	0.442135144227459	0.00023903476972181	0.00221338313045261	up	no	SYPL1	protein_coding	chr7:106090505-106112576:-	gi|5803185|ref|NP_006745.1|	1285	3e-170	synaptophysin-like protein 1 isoform a [Homo sapiens]	gi|387849249|ref|NM_182715.2|	2130	0	Homo sapiens synaptophysin-like 1 (SYPL1), transcript variant 2, mRNA	Q16563	499	9e-172	Synaptophysin-like protein 1	.	.	.	.	pfam01284	MARVEL	Membrane-associating domain. MARVEL domain-containing proteins are often found in lipid-associating proteins - such as Occludin and MAL family proteins. It may be part of the machinery of membrane apposition events, such as transport vesicle biogenesis.	GO:0007268|chemical synaptic transmission;	GO:0005887|integral component of plasma membrane;GO:0016021|integral component of membrane;GO:0030141|secretory granule;GO:0030285|integral component of synaptic vesicle membrane;GO:0030672|synaptic vesicle membrane;GO:0042470|melanosome;GO:0070062|extracellular exosome;	GO:0005515|protein binding;	.	.
ENSG00000008283	11.298765764027552	11.77606518282944	11.338821556910563	11.6134848062021	11.702710512802014	10.297018351937243	1.0347951557551847	0.0493452053815902	0.618589493843952	0.782620124910009	up	no	CYB561	protein_coding	chr17:63432304-63446354:-	gi|426347093|ref|XP_004041193.1|	721	7e-119	PREDICTED: cytochrome b561-like [Gorilla gorilla gorilla]	gi|21754458|dbj|AK095244.1|	3191	0	Homo sapiens cDNA FLJ37925 fis, clone CTONG2000469, highly similar to Cytochrome b561 domain-containing protein 1	P49447	281	1e-117	Cytochrome b561	.	.	.	.	pfam03188	Cytochrom_B561	Eukaryotic cytochrome b561. Cytochrome b561 is a secretory vesicle-specific electron transport protein. It is an integral membrane protein, that binds two heme groups non-covalently. This is a eukaryotic family. Members of the 'prokaryotic cytochrome b561' family can be found in Pfam: PF01292.	GO:0006879|cellular iron ion homeostasis;GO:0022900|electron transport chain;	GO:0005765|lysosomal membrane;GO:0016021|integral component of membrane;GO:0042584|chromaffin granule membrane;	GO:0005515|protein binding;GO:0016491|oxidoreductase activity;GO:0046872|metal ion binding;	K08360	CYB561; transmembrane ascorbate-dependent reductase [EC:7.2.1.3]
ENSG00000008294	8.946309565118234	9.395385560596566	7.825015929216949	7.508546723629356	7.899499073212947	9.056059053771873	1.081794184964941	0.113426047617184	0.271964795528488	0.473677087859536	up	no	SPAG9	protein_coding	chr17:50962174-51120868:-	gi|194578923|ref|NP_001124000.1|	6373	0	C-Jun-amino-terminal kinase-interacting protein 4 isoform 1 [Homo sapiens]	gi|195927054|ref|NM_001130528.2|	8273	0	Homo sapiens sperm associated antigen 9 (SPAG9), transcript variant 1, mRNA	O60271	2459	0	C-Jun-amino-terminal kinase-interacting protein 4	.	.	.	.	pfam09744	Jnk-SapK_ap_N	JNK_SAPK-associated protein-1. This is the N-terminal 200 residues of a set of proteins conserved from yeasts to humans. Most of the proteins in this entry have an RhoGEF pfam00621 domain at their C-terminal end.	GO:0001933|negative regulation of protein phosphorylation;GO:0016192|vesicle-mediated transport;GO:0030335|positive regulation of cell migration;GO:0032418|lysosome localization;GO:0042147|retrograde transport, endosome to Golgi;GO:0043410|positive regulation of MAPK cascade;GO:0045665|negative regulation of neuron differentiation;GO:0045666|positive regulation of neuron differentiation;GO:005114…	GO:0001669|acrosomal vesicle;GO:0005737|cytoplasm;GO:0005765|lysosomal membrane;GO:0005829|cytosol;GO:0034451|centriolar satellite;GO:0048471|perinuclear region of cytoplasm;GO:0070062|extracellular exosome;	GO:0005078|MAP-kinase scaffold activity;GO:0005515|protein binding;GO:0008432|JUN kinase binding;GO:0019894|kinesin binding;GO:0030159|receptor signaling complex scaffold activity;GO:0042802|identical protein binding;	K20317	SPAG9, JIP4; c-Jun-amino-terminal kinase-interacting protein 4
ENSG00000008300	2.0566407336995454	2.081369686533343	2.0755486204780684	3.7782404213371605	3.647725024883129	3.193540194133478	0.5915687011175412	-0.757382	1.34676957817036e-11	1.41608672328377e-09	down	no	CELSR3	protein_coding	chr3:48636463-48662886:-	gi|145309304|ref|NP_001398.2|	15123	0	cadherin EGF LAG seven-pass G-type receptor 3 precursor [Homo sapiens]	gi|145309303|ref|NM_001407.2|	11933	0	Homo sapiens cadherin EGF LAG seven-pass G-type receptor 3 (CELSR3), mRNA	Q9NYQ7	5829	0	Cadherin EGF LAG seven-pass G-type receptor 3	.	.	.	.	pfam12003	DUF3497	Domain of unknown function (DUF3497). This presumed domain is functionally uncharacterized. This domain is found in eukaryotes. This domain is typically between 213 to 257 amino acids in length. This domain is found associated with pfam02793, pfam00002, pfam01825. This domain has a single completely conserved residue W that may be functionally important.	GO:0007156|homophilic cell adhesion via plasma membrane adhesion molecules;GO:0007186|G protein-coupled receptor signaling pathway;GO:0060071|Wnt signaling pathway, planar cell polarity pathway;GO:0098609|cell-cell adhesion;	GO:0005886|plasma membrane;GO:0016021|integral component of membrane;	GO:0004930|G protein-coupled receptor activity;GO:0005509|calcium ion binding;GO:0005515|protein binding;	K04602	CELSR3; cadherin EGF LAG seven-pass G-type receptor 3
ENSG00000008311	1.4566520628855855	1.6298817475532692	1.4085621880923278	1.1007831038615803	1.30216488626816	1.516055892059144	1.1593719224691892	0.213343452131861	0.166838346397563	0.342412169581529	up	no	AASS	protein_coding	chr7:122064583-122144308:-	gi|767946657|ref|XP_011514027.1|	2427	0	PREDICTED: alpha-aminoadipic semialdehyde synthase, mitochondrial isoform X1 [Homo sapiens]	gi|197927212|ref|NM_005763.3|	4301	0	Homo sapiens aminoadipate-semialdehyde synthase (AASS), mRNA	Q9UDR5	938	0	Alpha-aminoadipic semialdehyde synthase, mitochondrial	YNR050c	338	7e-101	COG1748	pfam03435	Saccharop_dh	Saccharopine dehydrogenase. This family comprised of three structural domains that can not be separated in the linear sequence. In some organisms this enzyme is found as a bifunctional polypeptide with lysine ketoglutarate reductase. The saccharopine dehydrogenase can also function as a saccharopine reductase.	GO:0000122|negative regulation of transcription by RNA polymerase II;GO:0006554|lysine catabolic process;GO:0019878|lysine biosynthetic process via aminoadipic acid;GO:0031061|negative regulation of histone methylation;GO:0033512|L-lysine catabolic process to acetyl-CoA via saccharopine;	GO:0005634|nucleus;GO:0005737|cytoplasm;GO:0005739|mitochondrion;GO:0005759|mitochondrial matrix;GO:0005829|cytosol;GO:0043231|intracellular membrane-bounded organelle;	GO:0003714|transcription corepressor activity;GO:0004753|saccharopine dehydrogenase activity;GO:0004754|saccharopine dehydrogenase (NAD+, L-lysine-forming) activity;GO:0042393|histone binding;GO:0047130|saccharopine dehydrogenase (NADP+, L-lysine-forming) activity;GO:0047131|saccharopine dehydrogenase (NAD+, L-glutamate-forming) activity;	K14157	AASS; alpha-aminoadipic semialdehyde synthase [EC:1.5.1.8 1.5.1.9]
ENSG00000008323	0.2054863837215124	0.32111029352417214	0.30918751398104394	0.26913063250450625	0.48705322126196243	0.2999425734448021	0.78826086065369	-0.343255	0.42605134744138	0.626773767942077	down	no	PLEKHG6	protein_coding	chr12:6310436-6328506:+	gi|222080070|ref|NP_001138329.1|	3587	0	pleckstrin homology domain-containing family G member 6 isoform b [Homo sapiens]	gi|222080069|ref|NM_001144857.1|	3111	0	Homo sapiens pleckstrin homology and RhoGEF domain containing G6 (PLEKHG6), transcript variant 3, mRNA	Q3KR16	1357	0	Pleckstrin homology domain-containing family G member 6	SPCC645.07	74.3	2e-12	COG5422	pfam00621	RhoGEF	RhoGEF domain. Guanine nucleotide exchange factor for Rho/Rac/Cdc42-like GTPases Also called Dbl-homologous (DH) domain. It appears that pfam00169 domains invariably occur C-terminal to RhoGEF/DH domains.	GO:0050790|regulation of catalytic activity;GO:0051056|regulation of small GTPase mediated signal transduction;	GO:0000922|spindle pole;GO:0005813|centrosome;GO:0005829|cytosol;GO:0005902|microvillus;GO:0030054|cell junction;GO:0032154|cleavage furrow;	GO:0005085|guanyl-nucleotide exchange factor activity;GO:0005515|protein binding;	K23861	PLEKHG6; pleckstrin homology domain-containing family G member 6
ENSG00000008324	6.943645650283925	7.431831009922216	5.759947873109444	5.32726737697855	5.5620603109283815	5.951009442000634	1.209032407915865	0.273852916309842	0.0482209884667217	0.14228366140746	up	no	SS18L2	protein_coding	chr3:42581840-42596934:+	gi|795224320|ref|XP_011806343.1|	471	4e-52	PREDICTED: SS18-like protein 2 [Colobus angolensis palliatus]	gi|27228860|gb|AC092047.3|	2513	0	Homo sapiens chromosome 3 clone RP11-219I21, complete sequence	Q9UHA2	163	2e-45	SS18-like protein 2	.	.	.	.	pfam05030	SSXT	SSXT protein (N-terminal region). The SSXT or SS18 protein is involved in synovial sarcoma in humans. A SYT-SSX fusion gene resulting from the chromosomal translocation t(X;18) (p11;q11) is characteristic of synovial sarcomas. This translocation fuses the SSXT (SYT) gene from chromosome 18 to either of two homologous genes at Xp11, SSX1 or SSX2.	GO:0045944|positive regulation of transcription by RNA polymerase II;GO:0050775|positive regulation of dendrite morphogenesis;	GO:0005634|nucleus;	GO:0003713|transcription coactivator activity;GO:0005515|protein binding;	.	.
ENSG00000008382	2.8516198432494857	2.9219814328908797	3.120671276422469	4.109988590384824	4.120801451236033	2.7641120756815405	0.8157357391669801	-0.293826	0.167473979224093	0.343050291114922	down	no	MPND	protein_coding	chr19:4343527-4360086:+	gi|4581082|gb|AAD24592.1|AC007292_2	2111	0	R31167_1, partial protein [Homo sapiens]	gi|664805954|ref|NM_001300862.1|	1611	0	Homo sapiens MPN domain containing (MPND), transcript variant 3, mRNA	Q8N594	731	0	MPN domain-containing protein	.	.	.	.	pfam01398	JAB	JAB1/Mov34/MPN/PAD-1 ubiquitin protease. Members of this family are found in proteasome regulatory subunits, eukaryotic initiation factor 3 (eIF3) subunits and regulators of transcription factors. This family is also known as the MPN domain and PAD-1-like domain, JABP1 domain or JAMM domain. These are metalloenzymes that function as the ubiquitin isopeptidase/ deubiquitinase in the ubiquitin-base…	GO:0006338|chromatin remodeling;GO:0006508|proteolysis;GO:0045944|positive regulation of transcription by RNA polymerase II;	.	GO:0003713|transcription coactivator activity;GO:0004843|thiol-dependent ubiquitin-specific protease activity;GO:0005515|protein binding;GO:0008237|metallopeptidase activity;GO:0042393|histone binding;GO:0046872|metal ion binding;GO:0070122|isopeptidase activity;	K24173	MPND; MPN domain-containing protein
ENSG00000008394	4.942803850369128	5.840908636208339	4.6179509126879825	2.7162047966773835	3.1358084804367143	3.5375030670722447	1.6577501523738467	0.729226587597987	3.36450559543488e-08	1.26089393818105e-06	up	no	MGST1	protein_coding	chr12:16347142-16609259:+	gi|341915910|ref|XP_003403541.1|	382	7e-39	PREDICTED: uncharacterized protein LOC100652901 [Homo sapiens]	gi|16554031|dbj|AK058030.1|	2131	0	Homo sapiens cDNA FLJ25301 fis, clone STM07812	.	.	.	.	.	.	.	.	pfam13900	GVQW	Putative binding domain. This short domain is often found nested inside other longer domains. The function is not known, but the domain carries a highly conserved GVQW motif. The members are rich in proline and cysteine. This may be a binding domain.	GO:0009410|response to xenobiotic stimulus;GO:0010243|response to organonitrogen compound;GO:0032496|response to lipopolysaccharide;GO:0033327|Leydig cell differentiation;GO:0034635|glutathione transport;GO:0071449|cellular response to lipid hydroperoxide;GO:0098869|cellular oxidant detoxification;	GO:0005634|nucleus;GO:0005739|mitochondrion;GO:0005741|mitochondrial outer membrane;GO:0005778|peroxisomal membrane;GO:0005783|endoplasmic reticulum;GO:0005789|endoplasmic reticulum membrane;GO:0005886|plasma membrane;GO:0016021|integral component of membrane;GO:0035577|azurophil granule membrane;GO:0045177|apical part of cell;	GO:0004364|glutathione transferase activity;GO:0004602|glutathione peroxidase activity;GO:0005515|protein binding;GO:0042802|identical protein binding;GO:0043295|glutathione binding;	K00799	GST, gst; glutathione S-transferase [EC:2.5.1.18]
ENSG00000008405	7.538484382736178	8.729332967112473	7.1741050857480175	5.598941450847302	5.626758217894785	6.903195263109166	1.3089656509813519	0.388427239522226	0.00206638036932963	0.0126398441891225	up	no	CRY1	protein_coding	chr12:106991364-107093549:-	gi|675800319|ref|XP_008956214.1|	2355	0	PREDICTED: cryptochrome-1 isoform X2 [Pan paniscus]	gi|34532190|dbj|AK125915.1|	3831	0	Homo sapiens cDNA FLJ43927 fis, clone TESTI4012679, highly similar to Homo sapiens cryptochrome 1 (photolyase-like) (CRY1)	Q16526	907	0	Cryptochrome-1	SPy1505	177	4e-46	COG0415	pfam03441	FAD_binding_7	FAD binding domain of DNA photolyase.	GO:0000122|negative regulation of transcription by RNA polymerase II;GO:0006094|gluconeogenesis;GO:0006975|DNA damage induced protein phosphorylation;GO:0007623|circadian rhythm;GO:0009416|response to light stimulus;GO:0009785|blue light signaling pathway;GO:0014823|response to activity;GO:0018298|protein-chromophore linkage;GO:0019915|lipid storage;GO:0031397|negative regulation of protein ubiqu…	GO:0005634|nucleus;GO:0005737|cytoplasm;GO:0005739|mitochondrion;	GO:0003677|DNA binding;GO:0003690|double-stranded DNA binding;GO:0005515|protein binding;GO:0009882|blue light photoreceptor activity;GO:0016922|nuclear receptor binding;GO:0019901|protein kinase binding;GO:0019902|phosphatase binding;GO:0042826|histone deacetylase binding;GO:0070888|E-box binding;GO:0071949|FAD binding;	K02295	CRY; cryptochrome
ENSG00000008438	0	0	0	0	0.19793989670118925	0.1523719570371664	0.120634838559162	-3.05128	0.237456774644219	NA	down	no	PGLYRP1	protein_coding	chr19:46019153-46023053:-	gi|4827036|ref|NP_005082.1|	968	2e-130	peptidoglycan recognition protein 1 precursor [Homo sapiens]	gi|291490703|ref|NM_005091.2|	708	0	Homo sapiens peptidoglycan recognition protein 1 (PGLYRP1), mRNA	O75594	377	6e-132	Peptidoglycan recognition protein 1	MT3918	82	6e-17	COG5479	pfam01510	Amidase_2	N-acetylmuramoyl-L-alanine amidase. This family includes zinc amidases that have N-acetylmuramoyl-L-alanine amidase activity EC:3.5.1.28. This enzyme domain cleaves the amide bond between N-acetylmuramoyl and L-amino acids in bacterial cell walls (preferentially: D-lactyl-L-Ala). The structure is known for the bacteriophage T7 structure and shows that two of the conserved histidines are zinc bind…	GO:0009253|peptidoglycan catabolic process;GO:0016045|detection of bacterium;GO:0031640|killing of cells of other organism;GO:0032689|negative regulation of interferon-gamma production;GO:0032827|negative regulation of natural killer cell differentiation involved in immune response;GO:0045087|innate immune response;GO:0050728|negative regulation of inflammatory response;GO:0050830|defense respons…	GO:0005576|extracellular region;GO:0035580|specific granule lumen;GO:0070062|extracellular exosome;GO:0097013|phagocytic vesicle lumen;GO:1904724|tertiary granule lumen;	GO:0008270|zinc ion binding;GO:0008745|N-acetylmuramoyl-L-alanine amidase activity;GO:0016019|peptidoglycan receptor activity;GO:0042834|peptidoglycan binding;	K01446	PGRP; peptidoglycan recognition protein
ENSG00000008441	4.248134902348672	3.428705433948284	4.069719691603013	4.900787263169936	4.339267022181828	4.283321335863431	0.8798738501255807	-0.184631	0.152386799812322	0.322477445692118	down	no	NFIX	protein_coding	chr19:12995475-13098796:+	gi|926695237|ref|XP_013820550.1|	2364	0	PREDICTED: nuclear factor 1 X-type [Capra hircus]	gi|768002592|ref|XM_005259918.3|	5738	0	PREDICTED: Homo sapiens nuclear factor I/X (CCAAT-binding transcription factor) (NFIX), transcript variant X3, mRNA	Q14938	914	0	Nuclear factor 1 X-type	.	.	.	.	pfam00859	CTF_NFI	CTF/NF-I family transcription modulation region.	GO:0000122|negative regulation of transcription by RNA polymerase II;GO:0006260|DNA replication;GO:0006357|regulation of transcription by RNA polymerase II;GO:0006366|transcription by RNA polymerase II;GO:0045944|positive regulation of transcription by RNA polymerase II;	GO:0000785|chromatin;GO:0005634|nucleus;	GO:0000978|RNA polymerase II proximal promoter sequence-specific DNA binding;GO:0000981|DNA-binding transcription factor activity, RNA polymerase II-specific;GO:0003700|DNA-binding transcription factor activity;GO:0005515|protein binding;GO:1990837|sequence-specific double-stranded DNA binding;	K09171	NFIX; nuclear factor I/X
ENSG00000008513	16.342708266193736	13.902958425701428	14.754814476925148	10.189306420912304	10.084738099034064	12.711043542968067	1.3812036305544835	0.465926031496281	2.0982327747517e-05	0.000294256588752474	up	no	ST3GAL1	protein_coding	chr8:133454848-133571940:-	gi|522197|gb|AAA36612.1|	1726	0	sialyltransferase [Homo sapiens]	gi|213418067|ref|NM_003033.3|	6951	0	Homo sapiens ST3 beta-galactoside alpha-2,3-sialyltransferase 1 (ST3GAL1), transcript variant 1, mRNA	Q11201	669	0	CMP-N-acetylneuraminate-beta-galactosamide-alpha-2,3-sialyltransferase 1	.	.	.	.	pfam00777	Glyco_transf_29	Glycosyltransferase family 29 (sialyltransferase). Members of this family belong to glycosyltransferase family 29.	GO:0002319|memory B cell differentiation;GO:0006054|N-acetylneuraminate metabolic process;GO:0006464|cellular protein modification process;GO:0006468|protein phosphorylation;GO:0006487|protein N-linked glycosylation;GO:0010706|ganglioside biosynthetic process via lactosylceramide;GO:0016266|O-glycan processing;GO:0018146|keratan sulfate biosynthetic process;GO:0019082|viral protein processing;GO:…	GO:0000139|Golgi membrane;GO:0016020|membrane;GO:0016021|integral component of membrane;GO:0032588|trans-Golgi network membrane;GO:0070062|extracellular exosome;GO:1990675|Golgi medial cisterna membrane;GO:1990676|Golgi trans cisterna membrane;	GO:0003836|beta-galactoside (CMP) alpha-2,3-sialyltransferase activity;GO:0008373|sialyltransferase activity;GO:0047288|monosialoganglioside sialyltransferase activity;	K00780	SIAT4A; beta-galactoside alpha-2,3-sialyltransferase (sialyltransferase 4A) [EC:2.4.99.4]
ENSG00000008516	0.24188115176501637	0.2803952678137648	0.49215875513146984	0.4895965478986087	0.5833073921122717	0.5115458958065461	0.6451155110444349	-0.632371	0.0806590245138077	0.20576073564026	down	no	MMP25	protein_coding	chr16:3046062-3060726:+	gi|767987500|ref|XP_011520904.1|	1466	0	PREDICTED: matrix metalloproteinase-25 isoform X2 [Homo sapiens]	gi|767987497|ref|XM_011522601.1|	2649	0	PREDICTED: Homo sapiens matrix metallopeptidase 25 (MMP25), transcript variant X1, mRNA	Q9NPA2	568	0	Matrix metalloproteinase-25	.	.	.	.	pfam00413	Peptidase_M10	Matrixin. The members of this family are enzymes that cleave peptides. These proteases require zinc for catalysis.	GO:0006508|proteolysis;GO:0006954|inflammatory response;GO:0030198|extracellular matrix organization;GO:0030574|collagen catabolic process;GO:0060022|hard palate development;	GO:0005576|extracellular region;GO:0005886|plasma membrane;GO:0016020|membrane;GO:0031012|extracellular matrix;GO:0031225|anchored component of membrane;GO:0035579|specific granule membrane;	GO:0004222|metalloendopeptidase activity;GO:0005515|protein binding;GO:0008270|zinc ion binding;	K08003	MMP25; matrix metalloproteinase-25 (membrane-inserted) [EC:3.4.24.-]
ENSG00000008517	0.9266606095374538	0.6737372271382082	0.8143672170209141	0.796338168200931	0.7096598664840083	0.7563992756628423	1.0839212592531633	0.116259956866106	0.704000723546339	0.838634174588616	up	no	IL32	protein_coding	chr16:3065297-3082192:+	gi|13447573|gb|AAA36367.2|	457	4e-50	putative [Homo sapiens]	gi|164690925|dbj|AK310053.1|	1375	0	Homo sapiens cDNA, FLJ17095	P24001	180	1e-51	Interleukin-32	.	.	.	.	pfam13900	GVQW	Putative binding domain. This short domain is often found nested inside other longer domains. The function is not known, but the domain carries a highly conserved GVQW motif. The members are rich in proline and cysteine. This may be a binding domain.	GO:0006952|defense response;GO:0006955|immune response;GO:0007155|cell adhesion;GO:0007165|signal transduction;	GO:0005615|extracellular space;GO:0005829|cytosol;GO:0016020|membrane;	GO:0005125|cytokine activity;GO:0005515|protein binding;	K22632	IL32; interleukin 32
ENSG00000008710	3.1356789893494343	2.9402212633945646	3.3330132634396428	3.2526906945755045	3.4366185173135255	2.942322714571039	0.9874889864335591	-0.0181634	0.863398811682346	0.930233393355892	down	no	PKD1	protein_coding	chr16:2088708-2135898:-	gi|292495072|sp|P98161.3|PKD1_HUMAN	19811	0	RecName: Full=Polycystin-1; AltName: Full=Autosomal dominant polycystic kidney disease 1 protein; Flags: Precursor	gi|205360953|ref|NM_001009944.2|	14132	0	Homo sapiens polycystin 1, transient receptor potential channel interacting (PKD1), transcript variant 1, mRNA	P98161	7635	0	Polycystin-1	.	.	.	.	pfam02010	REJ	REJ domain. The REJ (Receptor for Egg Jelly) domain is found in PKD1, and the sperm receptor for egg jelly. The function of this domain is unknown. The domain is 600 amino acids long so is probably composed of multiple structural domains. There are six completely conserved cysteine residues that may form disulphide bridges. This region contains tandem PKD-like domains.	GO:0001502|cartilage condensation;GO:0001701|in utero embryonic development;GO:0001822|kidney development;GO:0001889|liver development;GO:0001892|embryonic placenta development;GO:0006611|protein export from nucleus;GO:0007156|homophilic cell adhesion via plasma membrane adhesion molecules;GO:0007160|cell-matrix adhesion;GO:0007161|calcium-independent cell-matrix adhesion;GO:0007204|positive regu…	GO:0000139|Golgi membrane;GO:0002133|polycystin complex;GO:0005634|nucleus;GO:0005737|cytoplasm;GO:0005783|endoplasmic reticulum;GO:0005794|Golgi apparatus;GO:0005886|plasma membrane;GO:0005887|integral component of plasma membrane;GO:0005929|cilium;GO:0009986|cell surface;GO:0016021|integral component of membrane;GO:0016323|basolateral plasma membrane;GO:0016328|lateral plasma membrane;GO:003066…	GO:0005262|calcium channel activity;GO:0005515|protein binding;GO:0019901|protein kinase binding;GO:0019904|protein domain specific binding;GO:0030246|carbohydrate binding;GO:0042813|Wnt-activated receptor activity;GO:0044325|ion channel binding;	K04985	PKD1; polycystin 1
ENSG00000008735	0.11707263348104324	0.12440432486831866	0.0575890432566108	0.19048669418176706	0.18143636310777056	0.1396677182577859	0.5904322186862228	-0.760157	0.167353500083738	0.34296891121638	down	no	MAPK8IP2	protein_coding	chr22:50600793-50613981:+	gi|6912492|ref|NP_036456.1|	2875	0	C-Jun-amino-terminal kinase-interacting protein 2 [Homo sapiens]	gi|589269228|ref|NM_012324.4|	3273	0	Homo sapiens mitogen-activated protein kinase 8 interacting protein 2 (MAPK8IP2), mRNA	Q13387	1112	0	C-Jun-amino-terminal kinase-interacting protein 2	.	.	.	.	pfam00640	PID	Phosphotyrosine interaction domain (PTB/PID).	GO:0001662|behavioral fear response;GO:0007172|signal complex assembly;GO:0007254|JNK cascade;GO:0007617|mating behavior;GO:0010469|regulation of signaling receptor activity;GO:0032874|positive regulation of stress-activated MAPK cascade;GO:0035176|social behavior;GO:0046328|regulation of JNK cascade;GO:0046958|nonassociative learning;GO:0048813|dendrite morphogenesis;GO:0051966|regulation of syn…	GO:0005737|cytoplasm;GO:0014069|postsynaptic density;GO:0032991|protein-containing complex;GO:0043025|neuronal cell body;	GO:0001540|amyloid-beta binding;GO:0005078|MAP-kinase scaffold activity;GO:0005198|structural molecule activity;GO:0005515|protein binding;GO:0019894|kinesin binding;GO:0019901|protein kinase binding;GO:0044877|protein-containing complex binding;	K04435	MAPK8IP2, JIP2; mitogen-activated protein kinase 8 interacting protein 2
ENSG00000008838	6.931436958036011	7.2142274997207485	7.411499760590516	8.792677905942826	9.028072237676277	7.7167357224924285	0.8531457836910736	-0.229136	0.0282044262943449	0.0954896080827614	down	no	MED24	protein_coding	chr17:40019097-40061215:-	gi|675797378|ref|XP_008955028.1|	5005	0	PREDICTED: mediator of RNA polymerase II transcription subunit 24 isoform X6 [Pan paniscus]	gi|15030229|gb|BC011375.1|	3656	0	Homo sapiens mediator complex subunit 24, mRNA (cDNA clone MGC:8748 IMAGE:3866038), complete cds	O75448	1921	0	Mediator of RNA polymerase II transcription subunit 24	.	.	.	.	pfam11277	Med24_N	Mediator complex subunit 24 N-terminal. This subunit of the Mediator complex appears to be conserved only from insects to humans. It is essential for correct retinal development in fish. Subunit composition of the mediator contributes to the control of differentiation in the vertebrate CNS as there are divergent functions of the mediator subunits Crsp34/Med27, Trap100/Med24, and Crsp150/Med14.	GO:0016567|protein ubiquitination;GO:0016573|histone acetylation;GO:0045893|positive regulation of transcription, DNA-templated;GO:0060261|positive regulation of transcription initiation from RNA polymerase II promoter;	GO:0000151|ubiquitin ligase complex;GO:0005634|nucleus;GO:0005654|nucleoplasm;GO:0016592|mediator complex;	GO:0003712|transcription coregulator activity;GO:0003713|transcription coactivator activity;GO:0004402|histone acetyltransferase activity;GO:0005515|protein binding;GO:0030374|nuclear receptor transcription coactivator activity;GO:0042809|vitamin D receptor binding;GO:0044877|protein-containing complex binding;GO:0046966|thyroid hormone receptor binding;GO:0061630|ubiquitin protein ligase activit…	K15167	MED24; mediator of RNA polymerase II transcription subunit 24
ENSG00000008853	4.758452285243441	4.125661577433737	4.861304475985626	4.5770445390440395	4.356234658999067	4.2345621204977215	1.0566727323850338	0.0795286213060095	0.506152516757327	0.694336223135971	up	no	RHOBTB2	protein_coding	chr8:22987417-23020199:+	gi|767950695|ref|XP_011542756.1|	3372	0	PREDICTED: rho-related BTB domain-containing protein 2 isoform X2 [Homo sapiens]	gi|237649112|ref|NM_015178.2|	5449	0	Homo sapiens Rho related BTB domain containing 2 (RHOBTB2), transcript variant 3, mRNA	Q9BYZ6	1295	0	Rho-related BTB domain-containing protein 2	.	.	.	.	pfam00071	Ras	Ras family. Includes sub-families Ras, Rab, Rac, Ral, Ran, Rap Ypt1 and more. Shares P-loop motif with GTP_EFTU, arf and myosin_head. See pfam00009 pfam00025, pfam00063. As regards Rab GTPases, these are important regulators of vesicle formation, motility and fusion. They share a fold in common with all Ras GTPases: this is a six-stranded beta-sheet surrounded by five alpha-helices.	GO:0007015|actin filament organization;GO:0007163|establishment or maintenance of cell polarity;GO:0007264|small GTPase mediated signal transduction;GO:0008360|regulation of cell shape;GO:0030865|cortical cytoskeleton organization;GO:0032956|regulation of actin cytoskeleton organization;GO:0043652|engulfment of apoptotic cell;	GO:0005856|cytoskeleton;GO:0005886|plasma membrane;GO:0005938|cell cortex;GO:0010008|endosome membrane;GO:0031410|cytoplasmic vesicle;GO:0042995|cell projection;	GO:0003924|GTPase activity;GO:0005515|protein binding;GO:0005525|GTP binding;GO:0019901|protein kinase binding;	K07868	RHOBTB1_2; Rho-related BTB domain-containing protein 1/2
ENSG00000008869	4.432939623405405	4.4750254812113015	4.036189404713052	4.399237153259385	4.98864764420947	5.388729146288194	0.885650107520494	-0.175191	0.123769898811003	0.27968618608891	down	no	HEATR5B	protein_coding	chr2:36968383-37084372:-	gi|635081414|ref|XP_007969137.1|	10382	0	PREDICTED: HEAT repeat-containing protein 5B isoform X1 [Chlorocebus sabaeus]	gi|733214468|ref|NM_019024.2|	6806	0	Homo sapiens HEAT repeat containing 5B (HEATR5B), mRNA	Q9P2D3	3964	0	HEAT repeat-containing protein 5B	.	.	.	.	pfam06965	Na_H_antiport_1	Na+/H+ antiporter 1. This family contains a number of bacterial Na+/H+ antiporter 1 proteins. These are integral membrane proteins that catalyse the exchange of H+ for Na+ in a manner that is highly dependent on the pH.	GO:0006897|endocytosis;GO:0008104|protein localization;GO:0015031|protein transport;GO:0042147|retrograde transport, endosome to Golgi;	GO:0005829|cytosol;GO:0016020|membrane;GO:0030136|clathrin-coated vesicle;GO:0030139|endocytic vesicle;GO:0048471|perinuclear region of cytoplasm;	GO:0005515|protein binding;	K24814	HEATR5, LAA1; HEAT repeat-containing protein 5
ENSG00000008952	8.00833995308417	10.181069178073038	8.268796527568096	5.311154529325495	6.593435883001622	8.225664026804832	1.3293143668730663	0.410682325002886	0.0035640902744225	0.0194569160502799	up	no	SEC62	protein_coding	chr3:169966635-169998373:+	gi|119598939|gb|EAW78533.1|	828	7e-96	translocation protein 1, isoform CRA_e [Homo sapiens]	gi|61744441|ref|NM_003262.3|	6526	0	Homo sapiens SEC62 homolog, preprotein translocation factor (SEC62), mRNA	Q99442	326	5e-97	Translocation protein SEC62	SPAC17G6.09	89.4	6e-18	COG5232	pfam03839	Sec62	Translocation protein Sec62.	GO:0006613|cotranslational protein targeting to membrane;GO:0006620|posttranslational protein targeting to endoplasmic reticulum membrane;GO:0031204|posttranslational protein targeting to membrane, translocation;	GO:0005783|endoplasmic reticulum;GO:0005791|rough endoplasmic reticulum;GO:0016020|membrane;GO:0016021|integral component of membrane;GO:0030176|integral component of endoplasmic reticulum membrane;	GO:0038023|signaling receptor activity;	K12275	SEC62; translocation protein SEC62
ENSG00000008988	105.26413215720143	99.99872557962773	99.5497566818462	101.75093631049334	96.88196771962735	88.06558551046979	1.0751170319495527	0.104493713045702	0.214631346850022	0.404396803836511	up	no	RPS20	protein_coding	chr8:56067254-56074510:-	gi|675706185|ref|XP_009007421.1|	619	2e-70	PREDICTED: 40S ribosomal protein S20, partial [Callithrix jacchus]	gi|929981611|ref|NG_042872.1|	3682	0	Homo sapiens ribosomal protein S20 (RPS20), RefSeqGene on chromosome 8	P60868	240	2e-71	40S ribosomal protein S20	SPCC576.09	171	8e-48	COG0051	pfam00338	Ribosomal_S10	Ribosomal protein S10p/S20e. This family includes small ribosomal subunit S10 from prokaryotes and S20 from eukaryotes.	GO:0002181|cytoplasmic translation;GO:0006412|translation;GO:1901798|positive regulation of signal transduction by p53 class mediator;GO:1904667|negative regulation of ubiquitin protein ligase activity;	GO:0005654|nucleoplasm;GO:0005829|cytosol;GO:0015935|small ribosomal subunit;GO:0016020|membrane;GO:0022626|cytosolic ribosome;GO:0022627|cytosolic small ribosomal subunit;GO:0045202|synapse;GO:0070062|extracellular exosome;	GO:0003723|RNA binding;GO:0003735|structural constituent of ribosome;GO:0005515|protein binding;GO:0097371|MDM2/MDM4 family protein binding;GO:1990948|ubiquitin ligase inhibitor activity;	K02969	RP-S20e, RPS20; small subunit ribosomal protein S20e
ENSG00000009307	138.07095084719109	148.62695194142205	129.86361646956698	160.5749892954651	169.85904945541768	166.40267696475806	0.8477766842994422	-0.238244	0.00264357419567389	0.0153655585814045	down	no	CSDE1	protein_coding	chr1:114716913-114758676:-	gi|537249884|gb|ERE88284.1|	4424	0	cold shock domain-containing protein E1-like protein [Cricetulus griseus]	gi|338968929|ref|NM_001242891.1|	4312	0	Homo sapiens cold shock domain containing E1 (CSDE1), transcript variant 4, mRNA	O75534	1647	0	Cold shock domain-containing protein E1	.	.	.	.	pfam00313	CSD	'Cold-shock' DNA-binding domain.	GO:0006446|regulation of translational initiation;GO:0008584|male gonad development;GO:0034063|stress granule assembly;GO:0070966|nuclear-transcribed mRNA catabolic process, no-go decay;GO:0075522|IRES-dependent viral translational initiation;	GO:0000932|P-body;GO:0005794|Golgi apparatus;GO:0005829|cytosol;GO:0005886|plasma membrane;GO:0010494|cytoplasmic stress granule;GO:0070937|CRD-mediated mRNA stability complex;	GO:0003723|RNA binding;GO:0005515|protein binding;GO:0035613|RNA stem-loop binding;	.	.
ENSG00000009335	6.018018089221515	5.865498540115329	5.61151	5.584097013358935	5.577523129412273	5.835903827757291	1.0413940681499787	0.0585160941770955	0.542676591534963	0.723721018261282	up	no	UBE3C	protein_coding	chr7:157138916-157269370:+	gi|187960100|ref|NP_055486.2|	5416	0	ubiquitin-protein ligase E3C [Homo sapiens]	gi|187960099|ref|NM_014671.2|	5179	0	Homo sapiens ubiquitin protein ligase E3C (UBE3C), mRNA	Q15386	2090	0	Ubiquitin-protein ligase E3C	SPAC167.07c	333	3e-94	COG5021	pfam00632	HECT	HECT-domain (ubiquitin-transferase). The name HECT comes from Homologous to the E6-AP Carboxyl Terminus.	GO:0000209|protein polyubiquitination;GO:0006511|ubiquitin-dependent protein catabolic process;	GO:0000502|proteasome complex;GO:0005634|nucleus;	GO:0005515|protein binding;GO:0061630|ubiquitin protein ligase activity;	K10589	UBE3C; ubiquitin-protein ligase E3 C [EC:2.3.2.26]
ENSG00000009413	4.501051186442301	4.3501464021861365	3.5844973225489287	2.968191385431791	3.860234220471249	4.523552438501851	1.1075319763389462	0.147348352450416	0.291892659539937	0.496341998720372	up	no	REV3L	protein_coding	chr6:111299028-111483715:-	gi|153792012|ref|NP_002903.3|	15627	0	DNA polymerase zeta catalytic subunit isoform a [Homo sapiens]	gi|556695403|ref|NM_001286432.1|	10964	0	Homo sapiens REV3 like, DNA directed polymerase zeta catalytic subunit (REV3L), transcript variant 3, mRNA	O60673	6024	0	DNA polymerase zeta catalytic subunit	YPL167c	621	0	COG0417	pfam00136	DNA_pol_B	DNA polymerase family B. This region of DNA polymerase B appears to consist of more than one structural domain, possibly including elongation, DNA-binding and dNTP binding activities.	GO:0000724|double-strand break repair via homologous recombination;GO:0006261|DNA-dependent DNA replication;GO:0042276|error-prone translesion synthesis;	GO:0005634|nucleus;GO:0005654|nucleoplasm;GO:0005730|nucleolus;GO:0016035|zeta DNA polymerase complex;	GO:0000166|nucleotide binding;GO:0003677|DNA binding;GO:0003887|DNA-directed DNA polymerase activity;GO:0005515|protein binding;GO:0046872|metal ion binding;GO:0051539|4 iron, 4 sulfur cluster binding;	K02350	REV3L, POLZ; DNA polymerase zeta [EC:2.7.7.7]
ENSG00000009694	0.028317739312665728	0.038688611171380095	0.04311586636496412	0.013510791833391543	0.05433523839347161	0.06692267095677036	0.8174861828206849	-0.290734	0.676306772179368	0.820849521074108	down	no	TENM1	protein_coding	chrX:124375903-124963817:-	gi|253970444|ref|NP_001156750.1|	14263	0	teneurin-1 isoform 1 [Homo sapiens]	gi|253970443|ref|NM_001163278.1|	12891	0	Homo sapiens teneurin transmembrane protein 1 (TENM1), transcript variant 1, mRNA	Q9UKZ4	5452	0	Teneurin-1	.	.	.	.	pfam06484	Ten_N	Teneurin Intracellular Region. This family is found in the intracellular N-terminal region of the Teneurin family of proteins. These proteins are 'pair-rule' genes and are involved in tissue patterning, specifically probably neural patterning. The intracellular domain is cleaved in response to homophilic interaction of the extracellular domain, and translocates to the nucleus. Here it probably ca…	GO:0006359|regulation of transcription by RNA polymerase III;GO:0006955|immune response;GO:0007157|heterophilic cell-cell adhesion via plasma membrane cell adhesion molecules;GO:0007218|neuropeptide signaling pathway;GO:0007399|nervous system development;GO:0008285|negative regulation of cell proliferation;GO:0030838|positive regulation of actin filament polymerization;GO:0033138|positive regulat…	GO:0005576|extracellular region;GO:0005634|nucleus;GO:0005737|cytoplasm;GO:0005783|endoplasmic reticulum;GO:0005794|Golgi apparatus;GO:0005856|cytoskeleton;GO:0005886|plasma membrane;GO:0005887|integral component of plasma membrane;GO:0016363|nuclear matrix;GO:0016607|nuclear speck;GO:0043005|neuron projection;GO:0048471|perinuclear region of cytoplasm;	GO:0008201|heparin binding;GO:0042803|protein homodimerization activity;GO:0046982|protein heterodimerization activity;GO:0050839|cell adhesion molecule binding;	K24473	TENM, ODZ; teneurin
ENSG00000009709	1.65220456547214	1.8584452947722598	1.7351535138853795	2.341798226333587	2.662968942426443	2.3249140597455247	0.7218310805132345	-0.470267	0.00173327783606889	0.0110181235806919	down	no	PAX7	protein_coding	chr1:18630846-18748866:+	gi|207029223|ref|NP_001128726.1|	2519	0	paired box protein Pax-7 isoform 3 [Homo sapiens]	gi|207029222|ref|NM_001135254.1|	6053	0	Homo sapiens paired box 7 (PAX7), transcript variant 3, mRNA	P23759	974	0	Paired box protein Pax-7	.	.	.	.	pfam00292	PAX	'Paired box' domain.	GO:0006357|regulation of transcription by RNA polymerase II;GO:0007517|muscle organ development;GO:0009653|anatomical structure morphogenesis;GO:0043066|negative regulation of apoptotic process;GO:0048856|anatomical structure development;	GO:0000785|chromatin;GO:0005634|nucleus;	GO:0000978|RNA polymerase II proximal promoter sequence-specific DNA binding;GO:0000981|DNA-binding transcription factor activity, RNA polymerase II-specific;GO:0003700|DNA-binding transcription factor activity;GO:1990837|sequence-specific double-stranded DNA binding;	K09381	PAX3_7; paired box protein 3/7
ENSG00000009724	0.7475525868903108	0.9245924726931943	0.8359272165638936	0.5593643434985601	0.4938035477957787	0.7602490879655661	1.4085102989403833	0.494170112648517	0.0869211156340919	0.217705110799048	up	no	MASP2	protein_coding	chr1:11026523-11047239:-	gi|21264363|ref|NP_006601.2|	3646	0	mannan-binding lectin serine protease 2 isoform 1 preproprotein [Homo sapiens]	gi|324120917|ref|NM_006610.3|	2455	0	Homo sapiens mannan binding lectin serine peptidase 2 (MASP2), transcript variant 1, mRNA	O00187	1409	0	Mannan-binding lectin serine protease 2	mlr3307	98.2	4e-21	COG5640	pfam00089	Trypsin	Trypsin.	GO:0001867|complement activation, lectin pathway;GO:0006508|proteolysis;GO:0006958|complement activation, classical pathway;	GO:0005576|extracellular region;GO:0005615|extracellular space;GO:0070062|extracellular exosome;	GO:0001855|complement component C4b binding;GO:0004252|serine-type endopeptidase activity;GO:0005509|calcium ion binding;GO:0005515|protein binding;GO:0008233|peptidase activity;GO:0048306|calcium-dependent protein binding;	K03993	MASP2; mannan-binding lectin serine protease 2 [EC:3.4.21.104]
ENSG00000009765	0.005034681200211449	0	0	0	0.003381138941913771	0	1.1488227198963903	0.200156186270234	0.959400012702986	NA	up	no	IYD	protein_coding	chr6:150368892-150405969:+	gi|42794271|ref|NP_981932.1|	1411	2e-174	iodotyrosine deiodinase 1 isoform 2 precursor [Homo sapiens]	gi|269954729|ref|NG_016007.1|	7917	0	Homo sapiens iodotyrosine deiodinase (IYD), RefSeqGene on chromosome 6	Q6PHW0	547	1e-175	Iodotyrosine deiodinase 1	TM0120	93.2	2e-19	COG0778	pfam00881	Nitroreductase	Nitroreductase family. The nitroreductase family comprises a group of FMN- or FAD-dependent and NAD(P)H-dependent enzymes able to metabolize nitrosubstituted compounds.	GO:0006570|tyrosine metabolic process;GO:0042403|thyroid hormone metabolic process;	GO:0005654|nucleoplasm;GO:0005886|plasma membrane;GO:0005887|integral component of plasma membrane;GO:0030659|cytoplasmic vesicle membrane;	GO:0005515|protein binding;GO:0010181|FMN binding;GO:0016491|oxidoreductase activity;	K17231	IYD, DEHAL1; iodotyrosine deiodinase [EC:1.21.1.1]
ENSG00000009780	1.8438505742245472	1.3838567939879687	1.6078744161933156	1.2775523366307582	1.5067110574896754	1.3464920790674366	1.180707355753655	0.239651429832129	0.255781719875661	0.455952633841335	up	no	FAM76A	protein_coding	chr1:27725961-27763116:+	gi|585650332|ref|XP_006883517.1|	1386	9e-179	PREDICTED: protein FAM76A isoform X1 [Elephantulus edwardii]	gi|694884393|ref|XM_513248.3|	3456	0	PREDICTED: Pan troglodytes family with sequence similarity 76, member A (FAM76A), transcript variant X1, mRNA	Q8TAV0	537	6e-180	Protein FAM76A	.	.	.	.	pfam13900	GVQW	Putative binding domain. This short domain is often found nested inside other longer domains. The function is not known, but the domain carries a highly conserved GVQW motif. The members are rich in proline and cysteine. This may be a binding domain.	.	GO:0005654|nucleoplasm;	.	.	.
ENSG00000009790	0.34330808986143774	0.6151661125632419	0.37307296848276156	0.26978349132916235	0.31192773656924183	0.3062381422981812	1.5099796708223858	0.594529126370779	0.0557273644063863	0.157592418496692	up	no	TRAF3IP3	protein_coding	chr1:209756032-209782320:+	gi|795114099|ref|XP_011831213.1|	464	2e-64	PREDICTED: TRAF3-interacting JNK-activating modulator isoform X3 [Mandrillus leucophaeus]	gi|34532531|dbj|AK126139.1|	3290	0	Homo sapiens cDNA FLJ44151 fis, clone THYMU2031218	Q9Y228	141	7e-55	TRAF3-interacting JNK-activating modulator	.	.	.	.	pfam13900	GVQW	Putative binding domain. This short domain is often found nested inside other longer domains. The function is not known, but the domain carries a highly conserved GVQW motif. The members are rich in proline and cysteine. This may be a binding domain.	.	GO:0000139|Golgi membrane;GO:0005741|mitochondrial outer membrane;GO:0005765|lysosomal membrane;GO:0005886|plasma membrane;GO:0016021|integral component of membrane;	GO:0005515|protein binding;	.	.
ENSG00000009830	3.386286993355943	3.207867268086495	3.343797900766541	3.8094286274493023	3.956504151989756	3.542050769517007	0.888333030085351	-0.170827	0.0958445691729454	0.233928230106817	down	no	POMT2	protein_coding	chr14:77274956-77320883:-	gi|62087808|dbj|BAD92351.1|	3376	0	putative protein O-mannosyltransferase variant [Homo sapiens]	gi|62087807|dbj|AB209114.1|	5626	0	Homo sapiens mRNA for putative protein O-mannosyltransferase variant protein	Q9UKY4	1186	0	Protein O-mannosyl-transferase 2	YAL023c	370	5e-109	COG1928	pfam02366	PMT	Dolichyl-phosphate-mannose-protein mannosyltransferase. This is a family of Dolichyl-phosphate-mannose-protein mannosyltransferase proteins EC:2.4.1.109. These proteins are responsible for O-linked glycosylation of proteins, they catalyse the reaction:- Dolichyl phosphate D-mannose + protein <=> dolichyl phosphate + O-D-mannosyl-protein. Also in this family is the Drosophila rotated abdomen prote…	GO:0035269|protein O-linked mannosylation;GO:1904100|positive regulation of protein O-linked glycosylation;	GO:0005654|nucleoplasm;GO:0005730|nucleolus;GO:0005783|endoplasmic reticulum;GO:0005789|endoplasmic reticulum membrane;GO:0005829|cytosol;GO:0016021|integral component of membrane;	GO:0000030|mannosyltransferase activity;GO:0004169|dolichyl-phosphate-mannose-protein mannosyltransferase activity;GO:0046872|metal ion binding;	K00728	POMT, pmt; dolichyl-phosphate-mannose-protein mannosyltransferase [EC:2.4.1.109]
ENSG00000009844	13.965979511873295	16.54387131528139	13.161286322953263	9.994476402259037	10.861058674738029	12.693436363639572	1.3164042360213304	0.39660257399144	0.000474705937314412	0.00388484910559112	up	no	VTA1	protein_coding	chr6:142147162-142224685:+	gi|21361741|ref|NP_057569.2|	1351	5e-167	vacuolar protein sorting-associated protein VTA1 homolog isoform a [Homo sapiens]	gi|4191258|emb|AL033522.1|	6189	0	Human DNA sequence from clone RP3-451B21 on chromosome 6q24, complete sequence	Q9NP79	525	2e-168	Vacuolar protein sorting-associated protein VTA1 homolog	.	.	.	.	pfam04652	DUF605	Vta1 like. Vta1 (VPS20-associated protein 1) is a positive regulator of Vps4. Vps4 is an ATPase that is required in the multivesicular body (MVB) sorting pathway to dissociate the endosomal sorting complex required for transport (ESCRT). Vta1 promotes correct assembly of Vps4 and stimulates its ATPase activity through its conserved Vta1/SBP1/LIP5 region.	GO:0015031|protein transport;GO:0016236|macroautophagy;GO:0032511|late endosome to vacuole transport via multivesicular body sorting pathway;GO:0036258|multivesicular body assembly;GO:0046755|viral budding;GO:0071985|multivesicular body sorting pathway;GO:1904903|ESCRT III complex disassembly;	GO:0005654|nucleoplasm;GO:0005771|multivesicular body;GO:0005829|cytosol;GO:0010008|endosome membrane;GO:0043231|intracellular membrane-bounded organelle;GO:0070062|extracellular exosome;	GO:0005515|protein binding;GO:0008022|protein C-terminus binding;	K12199	VTA1, LIP5; vacuolar protein sorting-associated protein VTA1
ENSG00000009950	0	0	0	0.012061971026889398	0.007276295268143405	0.011202424255691986	0.2079116526185303	-2.26596	0.440792751691399	NA	down	no	MLXIPL	protein_coding	chr7:73593194-73624543:-	gi|15277841|gb|AAH12925.1|	2686	0	MLXIPL protein [Homo sapiens]	gi|15277840|gb|BC012925.1|	3252	0	Homo sapiens MLX interacting protein-like, mRNA (cDNA clone MGC:9556 IMAGE:3866131), complete cds	Q9NP71	726	0	Carbohydrate-responsive element-binding protein	.	.	.	.	pfam00010	HLH	Helix-loop-helix DNA-binding domain.	GO:0000122|negative regulation of transcription by RNA polymerase II;GO:0006355|regulation of transcription, DNA-templated;GO:0006357|regulation of transcription by RNA polymerase II;GO:0008284|positive regulation of cell proliferation;GO:0009653|anatomical structure morphogenesis;GO:0010255|glucose mediated signaling pathway;GO:0033137|negative regulation of peptidyl-serine phosphorylation;GO:00…	GO:0000785|chromatin;GO:0005634|nucleus;GO:0005654|nucleoplasm;GO:0005667|transcription factor complex;GO:0005737|cytoplasm;GO:0005829|cytosol;	GO:0000978|RNA polymerase II proximal promoter sequence-specific DNA binding;GO:0000981|DNA-binding transcription factor activity, RNA polymerase II-specific;GO:0001227|DNA-binding transcription repressor activity, RNA polymerase II-specific;GO:0003677|DNA binding;GO:0003700|DNA-binding transcription factor activity;GO:0008134|transcription factor binding;GO:0035538|carbohydrate response element …	K09113	MLX; MAX-like protein X
ENSG00000009954	29.483820498639975	27.035099764564734	26.698517009324885	28.093159141448076	31.129861762770698	31.997075021156533	0.9227187457297042	-0.116037	0.184745135768121	0.367898355816491	down	no	BAZ1B	protein_coding	chr7:73440406-73522293:-	gi|14670392|ref|NP_115784.1|	6884	0	tyrosine-protein kinase BAZ1B [Homo sapiens]	gi|264681496|ref|NM_032408.3|	6107	0	Homo sapiens bromodomain adjacent to zinc finger domain, 1B (BAZ1B), mRNA	Q9UIG0	2650	0	Tyrosine-protein kinase BAZ1B	ECU08g1640	69.3	3e-11	COG5076	pfam10537	WAC_Acf1_DNA_bd	ATP-utilizing chromatin assembly and remodelling N-terminal. ACF (for ATP-utilizing chromatin assembly and remodelling factor) is a chromatin-remodelling complex that catalyses the ATP-dependent assembly of periodic nucleosome arrays. The WAC (WSTF/Acf1/cbp146) domain is an approximately 110-residue module present at the N-termini of Acf1-related proteins in a variety of organisms. The DNA-bindin…	GO:0006333|chromatin assembly or disassembly;GO:0006338|chromatin remodeling;GO:0006357|regulation of transcription by RNA polymerase II;GO:0006974|cellular response to DNA damage stimulus;GO:0016572|histone phosphorylation;GO:0018108|peptidyl-tyrosine phosphorylation;	GO:0000793|condensed chromosome;GO:0005654|nucleoplasm;GO:0005721|pericentric heterochromatin;GO:0016604|nuclear body;GO:0043596|nuclear replication fork;	GO:0004713|protein tyrosine kinase activity;GO:0004714|transmembrane receptor protein tyrosine kinase activity;GO:0004715|non-membrane spanning protein tyrosine kinase activity;GO:0005515|protein binding;GO:0005524|ATP binding;GO:0008270|zinc ion binding;GO:0035173|histone kinase activity;GO:0042393|histone binding;	K11658	BAZ1B, WSTF; bromodomain adjacent to zinc finger domain protein 1B
ENSG00000010017	18.298210671938644	20.271549049452542	16.766728413296068	17.384990852823012	18.82497047432803	21.006356816677748	0.9780022718573462	-0.0320903	0.764902566924612	0.875170371263155	down	no	RANBP9	protein_coding	chr6:13621498-13711835:-	gi|39812378|ref|NP_005484.2|	3195	0	ran-binding protein 9 [Homo sapiens]	gi|31127072|gb|BC052781.1|	3252	0	Homo sapiens RAN binding protein 9, mRNA (cDNA clone IMAGE:5272048), partial cds	Q96S59	1230	0	Ran-binding protein 9	.	.	.	.	pfam00622	SPRY	SPRY domain. SPRY Domain is named from SPla and the RYanodine Receptor. Domain of unknown function. Distant homologues are domains in butyrophilin/marenostrin/pyrin homologues.	GO:0007010|cytoskeleton organization;GO:0007020|microtubule nucleation;GO:0007166|cell surface receptor signaling pathway;GO:0065003|protein-containing complex assembly;GO:0070373|negative regulation of ERK1 and ERK2 cascade;GO:1902993|positive regulation of amyloid precursor protein catabolic process;	GO:0000151|ubiquitin ligase complex;GO:0005634|nucleus;GO:0005654|nucleoplasm;GO:0005737|cytoplasm;GO:0005829|cytosol;GO:0005875|microtubule associated complex;GO:0005886|plasma membrane;GO:0016604|nuclear body;	GO:0005515|protein binding;GO:0019899|enzyme binding;GO:0031267|small GTPase binding;	K23334	RANBP9_10, RANBPM; Ran-binding protein 9/10
ENSG00000010030	0.10987650925988002	0.1868120676462109	0.14052793916830092	0.09785743975479771	0.10330561584362825	0.06816302374619661	1.6273128234438274	0.702491611459149	0.424068016627582	NA	up	no	ETV7	protein_coding	chr6:36354091-36387800:-	gi|333470739|ref|NP_001193966.1|	1511	0	transcription factor ETV7 isoform 4 [Homo sapiens]	gi|333470738|ref|NM_001207037.1|	1776	0	Homo sapiens ETS variant 7 (ETV7), transcript variant 4, mRNA	Q9Y603	499	0	Transcription factor ETV7	.	.	.	.	pfam00178	Ets	Ets-domain.	GO:0000122|negative regulation of transcription by RNA polymerase II;GO:0006357|regulation of transcription by RNA polymerase II;GO:0006366|transcription by RNA polymerase II;GO:0009887|animal organ morphogenesis;GO:0030154|cell differentiation;	GO:0000785|chromatin;GO:0005634|nucleus;GO:0005654|nucleoplasm;	GO:0000977|RNA polymerase II regulatory region sequence-specific DNA binding;GO:0000981|DNA-binding transcription factor activity, RNA polymerase II-specific;GO:0001227|DNA-binding transcription repressor activity, RNA polymerase II-specific;GO:0005515|protein binding;GO:1990837|sequence-specific double-stranded DNA binding;	K03211	ETV6_7, yan; ETS translocation variant 6/7
ENSG00000010072	3.736478508357265	4.777712303872783	3.8787868541947486	2.704293495763617	3.0135394093776044	3.5801476014448883	1.347880623851148	0.430692728712445	0.00321631940858315	0.0179560297933633	up	no	SPRTN	protein_coding	chr1:231337104-231355023:+	gi|58331107|ref|NP_001010984.1|	1235	2e-157	sprT-like domain-containing protein Spartan isoform b [Homo sapiens]	gi|37182343|gb|AY358611.1|	3553	0	Homo sapiens clone DNA80794 DDDL1880 (UNQ1880) mRNA, complete cds	Q9H040	466	4e-150	SprT-like domain-containing protein Spartan	.	.	.	.	pfam10263	SprT-like	SprT-like family. This family represents a domain found in eukaryotes and prokaryotes. The domain contains a characteristic motif of the zinc metallopeptidases. This family includes the bacterial SprT protein.	GO:0006508|proteolysis;GO:0006974|cellular response to DNA damage stimulus;GO:0009411|response to UV;GO:0016540|protein autoprocessing;GO:0019985|translesion synthesis;GO:0031398|positive regulation of protein ubiquitination;	GO:0000785|chromatin;GO:0005634|nucleus;GO:0005654|nucleoplasm;GO:0016607|nuclear speck;	GO:0003690|double-stranded DNA binding;GO:0003697|single-stranded DNA binding;GO:0004222|metalloendopeptidase activity;GO:0005515|protein binding;GO:0031593|polyubiquitin modification-dependent protein binding;GO:0043130|ubiquitin binding;GO:0046872|metal ion binding;GO:0070530|K63-linked polyubiquitin modification-dependent protein binding;	K24051	SPRTN; SprT-like domain-contaning protein Spartan
ENSG00000010165	24.60716404073088	22.819976678078472	22.612440806503145	17.61605057545732	16.26935747662766	18.895077234594773	1.3437623634707567	0.426278028477647	1.12119585191597e-05	0.000173828449829543	up	no	EEF1AKNMT	protein_coding	chr1:171781660-171814023:+	gi|62898718|dbj|BAD97213.1|	3484	0	KIAA0859 protein (Fragment) variant [Homo sapiens]	gi|55956897|ref|NM_015935.4|	3368	0	Homo sapiens methyltransferase like 13 (METTL13), transcript variant 1, mRNA	Q8N6R0	1329	0	Methyltransferase-like protein 13	PH0226	58.2	2e-08	COG0500	pfam08241	Methyltransf_11	Methyltransferase domain. Members of this family are SAM dependent methyltransferases.	GO:0000122|negative regulation of transcription by RNA polymerase II;GO:0032259|methylation;GO:1902807|negative regulation of cell cycle G1/S phase transition;	GO:0005634|nucleus;GO:0005737|cytoplasm;GO:0005739|mitochondrion;	GO:0005515|protein binding;GO:0008168|methyltransferase activity;	K25166	EEF1AKNMT, METTL13; eEF1A lysine and N-terminal methyltransferase [EC:2.1.1.-]
ENSG00000010219	4.4744069734813685	3.850847140100143	4.146125373546862	3.877930524935713	4.430329267191744	4.641534077719343	0.9738277829671289	-0.0382614	0.752655285537897	0.867395127446197	down	no	DYRK4	protein_coding	chr12:4562204-4615302:+	gi|119609248|gb|EAW88842.1|	2879	0	dual-specificity tyrosine-(Y)-phosphorylation regulated kinase 4, isoform CRA_b [Homo sapiens]	gi|426371280|ref|XM_004052529.1|	3072	0	PREDICTED: Gorilla gorilla gorilla dual-specificity tyrosine-(Y)-phosphorylation regulated kinase 4 (DYRK4), mRNA	Q9NR20	1051	0	Dual specificity tyrosine-phosphorylation-regulated kinase 4	.	.	.	.	pfam00069	Pkinase	Protein kinase domain.	GO:0018105|peptidyl-serine phosphorylation;GO:0018107|peptidyl-threonine phosphorylation;GO:0018108|peptidyl-tyrosine phosphorylation;	GO:0005634|nucleus;GO:0005737|cytoplasm;GO:0005856|cytoskeleton;GO:0043231|intracellular membrane-bounded organelle;	GO:0004674|protein serine/threonine kinase activity;GO:0004712|protein serine/threonine/tyrosine kinase activity;GO:0004714|transmembrane receptor protein tyrosine kinase activity;GO:0005515|protein binding;GO:0005524|ATP binding;GO:0046872|metal ion binding;	K18669	DYRK2_3_4; dual specificity tyrosine-phosphorylation-regulated kinase 2/3/4 [EC:2.7.12.1]
ENSG00000010244	13.654139443032424	14.849182596446669	13.315287277089915	11.83744664016811	12.186405371225183	14.079966427783974	1.1102139796529533	0.150837764532625	0.103238696381728	0.245888751253356	up	no	ZNF207	protein_coding	chr17:32350132-32381885:+	gi|62088010|dbj|BAD92452.1|	879	2e-99	zinc finger protein 207 variant [Homo sapiens]	gi|3935221|gb|AC005899.1|	12288	0	Homo sapiens chromosome 17, clone hRPK.227_G_15, complete sequence	Q9JMD0	328	6e-96	BUB3-interacting and GLEBS motif-containing protein ZNF207	.	.	.	.	pfam13900	GVQW	Putative binding domain. This short domain is often found nested inside other longer domains. The function is not known, but the domain carries a highly conserved GVQW motif. The members are rich in proline and cysteine. This may be a binding domain.	GO:0000070|mitotic sister chromatid segregation;GO:0001578|microtubule bundle formation;GO:0007094|mitotic spindle assembly checkpoint;GO:0008608|attachment of spindle microtubules to kinetochore;GO:0046785|microtubule polymerization;GO:0050821|protein stabilization;GO:0051301|cell division;GO:0051983|regulation of chromosome segregation;GO:0090307|mitotic spindle assembly;	GO:0000776|kinetochore;GO:0005634|nucleus;GO:0005654|nucleoplasm;GO:0005730|nucleolus;GO:0005737|cytoplasm;GO:0005819|spindle;GO:0005874|microtubule;GO:1990047|spindle matrix;	GO:0003677|DNA binding;GO:0003723|RNA binding;GO:0005515|protein binding;GO:0008017|microtubule binding;GO:0008201|heparin binding;GO:0046872|metal ion binding;	.	.
ENSG00000010256	58.76380900346349	56.04206061133844	56.2963813299788	65.72791633363205	60.24026457367438	53.40094946740004	0.9646503056677698	-0.051922	0.58659071759933	0.758921748783978	down	no	UQCRC1	protein_coding	chr3:48599002-48610976:-	gi|46593007|ref|NP_003356.2|	2480	0	cytochrome b-c1 complex subunit 1, mitochondrial precursor [Homo sapiens]	gi|46593006|ref|NM_003365.2|	1595	0	Homo sapiens ubiquinol-cytochrome c reductase core protein I (UQCRC1), mRNA	P31930	959	0	Cytochrome b-c1 complex subunit 1, mitochondrial	SPBP23A10.15c	386	2e-127	COG0612	pfam00675	Peptidase_M16	Insulinase (Peptidase family M16).	GO:0006119|oxidative phosphorylation;GO:0006122|mitochondrial electron transport, ubiquinol to cytochrome c;GO:0009060|aerobic respiration;GO:0014823|response to activity;GO:0043279|response to alkaloid;GO:1902600|proton transmembrane transport;	GO:0005739|mitochondrion;GO:0005743|mitochondrial inner membrane;GO:0005746|mitochondrial respiratory chain;GO:0005750|mitochondrial respiratory chain complex III;	GO:0005515|protein binding;GO:0008121|ubiquinol-cytochrome-c reductase activity;GO:0031625|ubiquitin protein ligase binding;GO:0044877|protein-containing complex binding;GO:0046872|metal ion binding;	K00414	QCR1, UQCRC1; ubiquinol-cytochrome c reductase core subunit 1
ENSG00000010270	11.292906367809715	12.012946985742428	9.888554151760916	11.269141911392781	11.416471937557745	11.950556552712378	0.9691673234232926	-0.0451823	0.66900349505839	0.816766787148174	down	no	STARD3NL	protein_coding	chr7:38178245-38230670:+	gi|119614495|gb|EAW94089.1|	843	2e-101	STARD3 N-terminal like, isoform CRA_b [Homo sapiens]	gi|21749985|dbj|AK091579.1|	3638	0	Homo sapiens cDNA FLJ34260 fis, clone FEBRA2000782, moderately similar to MLN 64 PROTEIN	O95772	234	5e-68	STARD3 N-terminal-like protein	.	.	.	.	pfam10457	MENTAL	Cholesterol-capturing domain. Human meta-static lymph node (MLN) 64 is a late endosomal membrane protein, and carries this MENTAL (MLN64N-terminal) domain at its N-terminus. The domain is composed of four trans-membrane helices with three short intervening loops. The function of the domain is to capture cholesterol and pass it to the associated START domain pfam01852 for transfer to a cytosolic a…	GO:0099044|vesicle tethering to endoplasmic reticulum;	GO:0005765|lysosomal membrane;GO:0005768|endosome;GO:0005789|endoplasmic reticulum membrane;GO:0005829|cytosol;GO:0016020|membrane;GO:0016021|integral component of membrane;GO:0031902|late endosome membrane;GO:0043231|intracellular membrane-bounded organelle;GO:0044232|organelle membrane contact site;	GO:0005515|protein binding;GO:0015485|cholesterol binding;GO:0042803|protein homodimerization activity;	.	.
ENSG00000010278	28.586199504119364	27.903694539570147	27.748646707449947	38.63921741937968	36.03310919335777	35.99679656160583	0.7699842400030883	-0.377099	3.79952679894361e-06	7.00135395027932e-05	down	no	CD9	protein_coding	chr12:6199715-6238271:+	gi|830025721|ref|XP_012616069.1|	853	1e-102	PREDICTED: CD9 antigen [Microcebus murinus]	gi|4731048|gb|AC006057.5|	2763	0	Homo sapiens 12 PAC RP1-96H9 (Roswell Park Cancer Institute Human PAC Library) complete sequence	P21926	329	1e-102	CD9 antigen	.	.	.	.	pfam00335	Tetraspannin	Tetraspanin family.	GO:0007155|cell adhesion;GO:0007342|fusion of sperm to egg plasma membrane involved in single fertilization;GO:0007420|brain development;GO:0008285|negative regulation of cell proliferation;GO:0008347|glial cell migration;GO:0009414|response to water deprivation;GO:0014003|oligodendrocyte development;GO:0014905|myoblast fusion involved in skeletal muscle regeneration;GO:0030168|platelet activatio…	GO:0005615|extracellular space;GO:0005886|plasma membrane;GO:0005887|integral component of plasma membrane;GO:0005925|focal adhesion;GO:0009897|external side of plasma membrane;GO:0016020|membrane;GO:0016324|apical plasma membrane;GO:0030666|endocytic vesicle membrane;GO:0030669|clathrin-coated endocytic vesicle membrane;GO:0031092|platelet alpha granule membrane;GO:0032991|protein-containing com…	GO:0005178|integrin binding;GO:0005515|protein binding;	K06460	CD9, TSPAN29; CD9 antigen
ENSG00000010282	0.03612837021924587	0.019195457435600097	0.019252846698150184	0.060330738048274705	0.060656789674706536	0	0.6160488915749096	-0.698883	0.658119608030518	NA	down	no	HHATL	protein_coding	chr3:42692663-42702824:-	gi|767923914|ref|XP_011532271.1|	2575	0	PREDICTED: protein-cysteine N-palmitoyltransferase HHAT-like protein isoform X2 [Homo sapiens]	gi|239582768|ref|NM_020707.3|	1836	0	Homo sapiens hedgehog acyltransferase-like (HHATL), transcript variant 1, mRNA	Q9HCP6	980	0	Protein-cysteine N-palmitoyltransferase HHAT-like protein	YGL084c	68.2	4e-11	COG1696	pfam03062	MBOAT	MBOAT, membrane-bound O-acyltransferase family. The MBOAT (membrane bound O-acyl transferase) family of membrane proteins contains a variety of acyltransferase enzymes. A conserved histidine has been suggested to be the active site residue.	GO:0060262|negative regulation of N-terminal protein palmitoylation;	GO:0005783|endoplasmic reticulum;GO:0005789|endoplasmic reticulum membrane;GO:0016021|integral component of membrane;GO:0048471|perinuclear region of cytoplasm;	GO:0005515|protein binding;GO:0016746|transferase activity, transferring acyl groups;	K24679	HHATL; protein-cysteine N-palmitoyltransferase HHAT-like protein
ENSG00000010292	75.89957461726605	69.2656125196788	69.5070735062313	115.68999948883477	118.76825170316098	101.3765720464402	0.6463842747169273	-0.629536	1.54973358541284e-12	2.14889933287307e-10	down	no	NCAPD2	protein_coding	chr12:6493356-6531955:+	gi|178056552|ref|NP_055680.3|	7001	0	condensin complex subunit 1 [Homo sapiens]	gi|961451|dbj|D63880.1|	4809	0	Homo sapiens mRNA for KIAA0159 gene	Q15021	2700	0	Condensin complex subunit 1	YLR272c	284	1e-77	COG5098	pfam12717	Cnd1	non-SMC mitotic condensation complex subunit 1. The three non-SMC (structural maintenance of chromosomes) subunits of the mitotic condensation complex are Cnd1-3. The whole complex is essential for viability and the condensing of chromosomes in mitosis.	GO:0007076|mitotic chromosome condensation;GO:0010032|meiotic chromosome condensation;GO:0051301|cell division;	GO:0000228|nuclear chromosome;GO:0000779|condensed chromosome, centromeric region;GO:0000793|condensed chromosome;GO:0000796|condensin complex;GO:0005634|nucleus;GO:0005654|nucleoplasm;GO:0005737|cytoplasm;GO:0005829|cytosol;GO:0016020|membrane;	GO:0003682|chromatin binding;GO:0005515|protein binding;GO:0042393|histone binding;	K06677	YCS4, CNAP1, CAPD2; condensin complex subunit 1
ENSG00000010295	0.43254682112441506	0.34752900167733175	0.3823004090970198	0.4580499958108039	0.5101205345925087	0.2836059641193286	0.9329714593295468	-0.100095	0.778447772390005	0.883454001649427	down	no	IFFO1	protein_coding	chr12:6538961-6556073:-	gi|767971293|ref|XP_011519251.1|	1305	0	PREDICTED: intermediate filament family orphan 1 isoform X5 [Homo sapiens]	gi|767971302|ref|XM_011520952.1|	2172	0	PREDICTED: Homo sapiens intermediate filament family orphan 1 (IFFO1), transcript variant X12, mRNA	Q0D2I5	333	5e-178	Intermediate filament family orphan 1	.	.	.	.	pfam00038	Filament	Intermediate filament protein.	GO:0006303|double-strand break repair via nonhomologous end joining;GO:1990166|protein localization to site of double-strand break;GO:1990683|DNA double-strand break attachment to nuclear envelope;	GO:0005637|nuclear inner membrane;GO:0005654|nucleoplasm;GO:0005882|intermediate filament;GO:0016363|nuclear matrix;GO:0035861|site of double-strand break;	GO:0005515|protein binding;	.	.
ENSG00000010310	0	0.05468187125075269	0.021938142144114315	0.0802029460369515	0.034558455036605346	0.053205437750204095	0.46307452793287274	-1.11068	0.32589560785894	NA	down	no	GIPR	protein_coding	chr19:45668221-45683722:+	gi|817474024|ref|NP_001295347.1|	1703	0	gastric inhibitory polypeptide receptor isoform 2 precursor [Homo sapiens]	gi|817474023|ref|NM_001308418.1|	2873	0	Homo sapiens gastric inhibitory polypeptide receptor (GIPR), transcript variant 2, mRNA	P48546	657	0	Gastric inhibitory polypeptide receptor	.	.	.	.	pfam00002	7tm_2	7 transmembrane receptor (Secretin family). This family is known as Family B, the secretin-receptor family or family 2 of the G-protein-coupled receptors (GCPRs).They have been described in many animal species, but not in plants, fungi or prokaryotes. Three distinct sub-families are recognized. Subfamily B1 contains classical hormone receptors, such as receptors for secretin and glucagon, that ar…	GO:0002029|desensitization of G protein-coupled receptor signaling pathway;GO:0006091|generation of precursor metabolites and energy;GO:0007166|cell surface receptor signaling pathway;GO:0007188|adenylate cyclase-modulating G protein-coupled receptor signaling pathway;GO:0007189|adenylate cyclase-activating G protein-coupled receptor signaling pathway;GO:0007190|activation of adenylate cyclase ac…	GO:0005886|plasma membrane;GO:0016021|integral component of membrane;	GO:0004888|transmembrane signaling receptor activity;GO:0005515|protein binding;GO:0008528|G protein-coupled peptide receptor activity;GO:0016519|gastric inhibitory peptide receptor activity;GO:0017046|peptide hormone binding;GO:0120022|glucagon binding;	K04580	GIPR; gastric inhibitory polypeptide receptor
ENSG00000010318	2.9000212703812496	2.4554208323507574	2.760276739337408	3.6946419636792815	3.374392745546909	3.0304988577671392	0.8135138570868895	-0.297761	0.0800742608409494	0.204645496027797	down	no	PHF7	protein_coding	chr3:52410660-52423641:+	gi|21361543|ref|NP_057567.3|	1933	0	PHD finger protein 7 isoform 1 [Homo sapiens]	gi|506324984|ref|NM_016483.5|	2127	0	Homo sapiens PHD finger protein 7 (PHF7), transcript variant 1, mRNA	Q9BWX1	749	0	PHD finger protein 7	.	.	.	.	pfam13771	zf-HC5HC2H	PHD-like zinc-binding domain. The members of this family are annotated as containing PHD domain, but the zinc-binding region here is not typical of PHD domains. The conformation here is a well-conserved cysteine-histidine rich region spanning 90 residues, where the Cys and His are arranged as HxxC(31)CxxC(6)CxxCxxxxCxxxxHxxC (21)CxxH.	.	GO:0005634|nucleus;GO:0005654|nucleoplasm;GO:0005794|Golgi apparatus;GO:0005829|cytosol;GO:0005886|plasma membrane;GO:0016607|nuclear speck;	GO:0005515|protein binding;GO:0046872|metal ion binding;	.	.
ENSG00000268203	4.582444363214077	5.805847680048667	9.955803131775877	13.34233295143286	15.978965647550396	11.844860579139187	0.4975111724212573	-1.0072	0.00171377627513432	0.0109274458734031	down	yes	ENSG00000268203	lncRNA	chr19:6494320-6494805:+	.	.	.	.	gi|551888272|tpe|HG510307.1|	296	2e-152	TPA: Homo sapiens long non-coding RNA OTTHUMT00000458274.1 (CTD-2396E7.9 gene), antisense	.	.	.	.	.	.	.	.	pfam14650	FAM75	FAM75 family.	.	.	.	.	.
ENSG00000010322	6.614721057104734	6.502866848562779	7.08679822999533	9.087967084657022	9.290440764049164	8.077260646391517	0.7721701782559537	-0.373009	0.000204114033063955	0.0019510874353972	down	no	NISCH	protein_coding	chr3:52455118-52493068:+	gi|767922214|ref|XP_011531620.1|	3298	0	PREDICTED: nischarin isoform X2 [Homo sapiens]	gi|7022800|dbj|AK001505.1|	5308	0	Homo sapiens cDNA FLJ10643 fis, clone NT2RP2005753, highly similar to Homo sapiens I-1 receptor candidate protein mRNA	Q9Y2I1	1272	0	Nischarin	.	.	.	.	pfam00787	PX	PX domain. PX domains bind to phosphoinositides.	GO:0006006|glucose metabolic process;GO:0006915|apoptotic process;GO:0008217|regulation of blood pressure;GO:0016601|Rac protein signal transduction;GO:0030036|actin cytoskeleton organization;GO:0030336|negative regulation of cell migration;GO:0032228|regulation of synaptic transmission, GABAergic;GO:0048243|norepinephrine secretion;	GO:0005654|nucleoplasm;GO:0005737|cytoplasm;GO:0005769|early endosome;GO:0005829|cytosol;GO:0005886|plasma membrane;GO:0015630|microtubule cytoskeleton;GO:0016020|membrane;GO:0043231|intracellular membrane-bounded organelle;GO:0045171|intercellular bridge;GO:0055037|recycling endosome;	GO:0005178|integrin binding;GO:0005515|protein binding;GO:0019901|protein kinase binding;GO:0035091|phosphatidylinositol binding;GO:0042802|identical protein binding;	K24095	NISCH; nischarin
ENSG00000010327	0.6947375037891326	0.7277739770766734	0.9452587672427646	0.9983251860591221	0.6816475740006387	0.6266131236600209	1.0423512244671673	0.0598414814729199	0.781234426759371	0.885574647051063	up	no	STAB1	protein_coding	chr3:52495338-52524495:+	gi|61743978|ref|NP_055951.2|	12621	0	stabilin-1 precursor [Homo sapiens]	gi|61743977|ref|NM_015136.2|	7926	0	Homo sapiens stabilin 1 (STAB1), mRNA	Q9NY15	4858	0	Stabilin-1	alr1819_2	70.9	2e-12	COG2335	pfam00193	Xlink	Extracellular link domain.	GO:0006898|receptor-mediated endocytosis;GO:0006954|inflammatory response;GO:0007155|cell adhesion;GO:0007267|cell-cell signaling;GO:0016525|negative regulation of angiogenesis;GO:0042742|defense response to bacterium;	GO:0005886|plasma membrane;GO:0005887|integral component of plasma membrane;GO:0030666|endocytic vesicle membrane;	GO:0005041|low-density lipoprotein particle receptor activity;GO:0005044|scavenger receptor activity;GO:0005509|calcium ion binding;GO:0005515|protein binding;GO:0005540|hyaluronic acid binding;GO:0015035|protein disulfide oxidoreductase activity;GO:0030169|low-density lipoprotein particle binding;	K19020	STAB1; stabilin-1
ENSG00000010361	3.6216458355235903	3.754587272198651	3.8787868541947486	4.169528880740995	4.911831950717827	3.9089366668837044	0.8729139180569763	-0.196089	0.222109412926847	0.414024486237189	down	no	FUZ	protein_coding	chr19:49806866-49817376:-	gi|20149693|ref|NP_079405.2|	1609	0	protein fuzzy homolog isoform 1 [Homo sapiens]	gi|288541416|ref|NM_025129.4|	1728	0	Homo sapiens fuzzy planar cell polarity protein (FUZ), transcript variant 1, mRNA	Q9BT04	624	0	Protein fuzzy homolog	.	.	.	.	pfam11235	Med25_SD1	Mediator complex subunit 25 synapsin 1. The overall function of the full-length Med25 is efficiently to coordinate the transcriptional activation of RAR/RXR (retinoic acid receptor/retinoic X receptor) in higher eukaryotic cells. Human Med25 consists of several domains with different binding properties, the N-terminal, VWA, domain, this SD1 - synapsin 1 - domain from residues 229-381, a PTOV(B) o…	GO:0001736|establishment of planar polarity;GO:0001843|neural tube closure;GO:0001942|hair follicle development;GO:0008285|negative regulation of cell proliferation;GO:0008589|regulation of smoothened signaling pathway;GO:0010172|embryonic body morphogenesis;GO:0015031|protein transport;GO:0016192|vesicle-mediated transport;GO:0030336|negative regulation of cell migration;GO:0045724|positive regu…	GO:0005737|cytoplasm;GO:0005856|cytoskeleton;GO:0042995|cell projection;GO:0070062|extracellular exosome;	GO:0005515|protein binding;	K22861	FUZ, CPLANE3; protein fuzzy
ENSG00000010379	0.2827941154187117	0.3788965239562525	0.36692486339835406	0.26007292467475285	0.379831873424719	0.3686661586008839	1.023903060268197	0.0340791322416181	0.932127457181515	0.966408699706953	up	no	SLC6A13	protein_coding	chr12:220621-262873:-	gi|530398785|ref|XP_005253806.1|	2878	0	PREDICTED: sodium- and chloride-dependent GABA transporter 2 isoform X1 [Homo sapiens]	gi|343432608|ref|NM_016615.4|	2188	0	Homo sapiens solute carrier family 6 member 13 (SLC6A13), transcript variant 1, mRNA	Q9NSD5	1110	0	Sodium- and chloride-dependent GABA transporter 2	MJ1319	204	2e-56	COG0733	pfam00209	SNF	Sodium:neurotransmitter symporter family.	GO:0010940|positive regulation of necrotic cell death;GO:0015718|monocarboxylic acid transport;GO:0015734|taurine transport;GO:0015881|creatine transmembrane transport;GO:0035725|sodium ion transmembrane transport;GO:0051936|gamma-aminobutyric acid reuptake;GO:0051939|gamma-aminobutyric acid import;GO:0071705|nitrogen compound transport;GO:0089718|amino acid import across plasma membrane;	GO:0005886|plasma membrane;GO:0005887|integral component of plasma membrane;GO:0016323|basolateral plasma membrane;GO:0043005|neuron projection;GO:0070062|extracellular exosome;GO:0098793|presynapse;	GO:0005308|creatine transmembrane transporter activity;GO:0005332|gamma-aminobutyric acid:sodium symporter activity;GO:0005368|taurine transmembrane transporter activity;GO:0008028|monocarboxylic acid transmembrane transporter activity;GO:0015171|amino acid transmembrane transporter activity;GO:0015185|gamma-aminobutyric acid transmembrane transporter activity;	K05046	SLC6A13, GAT2; solute carrier family 6 (neurotransmitter transporter, GABA) member 13
ENSG00000010404	14.745957181971663	15.72310782344507	14.854778932553469	13.6916024933709	14.65272767274817	15.32179214209751	1.0497699043563236	0.070073142918271	0.414250035953506	0.615705684464335	up	no	IDS	protein_coding	chrX:149476988-149521096:-	gi|4557659|ref|NP_000193.1|	2865	0	iduronate 2-sulfatase isoform a preproprotein [Homo sapiens]	gi|974005370|ref|NM_000202.7|	7578	0	Homo sapiens iduronate 2-sulfatase (IDS), transcript variant 1, mRNA	P22304	1108	0	Iduronate 2-sulfatase	PA0031	135	8e-32	COG3119	pfam00884	Sulfatase	Sulfatase.	GO:0006027|glycosaminoglycan catabolic process;	GO:0005764|lysosome;GO:0043202|lysosomal lumen;	GO:0004423|iduronate-2-sulfatase activity;GO:0005509|calcium ion binding;GO:0008484|sulfuric ester hydrolase activity;	K01136	IDS; iduronate 2-sulfatase [EC:3.1.6.13]
ENSG00000010438	0	0	0	0	0	0.0757048039174132	0.28614615635572493	-1.80518	0.64564095172923	NA	down	no	PRSS3	protein_coding	chr9:33750679-33799231:+	gi|342672030|ref|NP_001184026.2|	1402	0	trypsin-3 isoform 3 preproprotein [Homo sapiens]	gi|342672029|ref|NM_001197097.2|	917	0	Homo sapiens protease, serine 3 (PRSS3), transcript variant 3, mRNA	P35030	485	1e-171	Trypsin-3	mlr3307	104	9e-25	COG5640	pfam00089	Trypsin	Trypsin.	GO:0006508|proteolysis;GO:0007586|digestion;GO:0019730|antimicrobial humoral response;GO:0031638|zymogen activation;GO:0043542|endothelial cell migration;	GO:0005576|extracellular region;GO:0005615|extracellular space;GO:1904724|tertiary granule lumen;	GO:0004252|serine-type endopeptidase activity;GO:0005509|calcium ion binding;GO:0005515|protein binding;GO:0008236|serine-type peptidase activity;	K01312	PRSS1_2_3; trypsin [EC:3.4.21.4]
ENSG00000010539	2.609164106924732	2.528577824394835	2.1950196711416763	2.4399430522484424	2.17744445981695	2.4459174111754267	1.0523751736111386	0.0736491196649335	0.59228371858153	0.763045501448803	up	no	ZNF200	protein_coding	chr16:3222325-3236221:-	gi|62088018|dbj|BAD92456.1|	1397	1e-178	zinc finger protein 200 variant [Homo sapiens]	gi|2808656|emb|AJ003147.1|	4305	0	Homo sapiens complete genomic sequence between D16S3070 and D16S3275, containing Familial Mediterranean Fever gene disease	P98182	481	4e-155	Zinc finger protein 200	.	.	.	.	pfam13900	GVQW	Putative binding domain. This short domain is often found nested inside other longer domains. The function is not known, but the domain carries a highly conserved GVQW motif. The members are rich in proline and cysteine. This may be a binding domain.	GO:0008150|biological_process;	GO:0005634|nucleus;	GO:0003674|molecular_function;GO:0005515|protein binding;GO:0046872|metal ion binding;	K09228	KRAB; KRAB domain-containing zinc finger protein
ENSG00000010610	0.0915854581463086	0.07299075849112979	0.0610074843803574	0.2039179828640683	0.2152710397303256	0.22489659491594938	0.35484109660852936	-1.49475	0.0135135348275321	0.0551022392361012	down	no	CD4	protein_coding	chr12:6786858-6820799:+	gi|635063082|ref|XP_007965604.1|	2269	0	PREDICTED: T-cell surface glycoprotein CD4 isoform X1 [Chlorocebus sabaeus]	gi|303522473|ref|NM_000616.4|	3043	0	Homo sapiens CD4 molecule (CD4), transcript variant 1, mRNA	P01730	854	0	T-cell surface glycoprotein CD4	.	.	.	.	pfam09191	CD4-extracel	CD4, extracellular. Members of this family adopt an immunoglobulin-like beta-sandwich, with seven strands in 2 beta sheets, in a Greek key topology. They are predominantly found in the extracellular portion of CD4 proteins, where they enable interaction with major histocompatibility complex class II antigens.	GO:0001934|positive regulation of protein phosphorylation;GO:0002250|adaptive immune response;GO:0006948|induction by virus of host cell-cell fusion;GO:0006955|immune response;GO:0007155|cell adhesion;GO:0007165|signal transduction;GO:0007166|cell surface receptor signaling pathway;GO:0007167|enzyme linked receptor protein signaling pathway;GO:0007169|transmembrane receptor protein tyrosine kinas…	GO:0005769|early endosome;GO:0005788|endoplasmic reticulum lumen;GO:0005789|endoplasmic reticulum membrane;GO:0005886|plasma membrane;GO:0005887|integral component of plasma membrane;GO:0009897|external side of plasma membrane;GO:0030669|clathrin-coated endocytic vesicle membrane;GO:0042101|T cell receptor complex;GO:0045121|membrane raft;	GO:0001618|virus receptor activity;GO:0004888|transmembrane signaling receptor activity;GO:0005201|extracellular matrix structural constituent;GO:0005515|protein binding;GO:0008270|zinc ion binding;GO:0015026|coreceptor activity;GO:0019899|enzyme binding;GO:0019901|protein kinase binding;GO:0023026|MHC class II protein complex binding;GO:0038023|signaling receptor activity;GO:0042011|interleukin-…	K06454	CD4; T-cell surface glycoprotein CD4
ENSG00000010626	4.666525911162959	4.79529194087138	4.736755415696924	5.5566481075969705	5.739738157947329	5.3904325692342265	0.8598336560285462	-0.217871	0.111970567139456	0.260341542921397	down	no	LRRC23	protein_coding	chr12:6873569-6914241:+	gi|42542396|ref|NP_964013.1|	1451	0	leucine-rich repeat-containing protein 23 isoform a [Homo sapiens]	gi|206725446|ref|NM_001135217.1|	1698	0	Homo sapiens leucine rich repeat containing 23 (LRRC23), transcript variant 3, mRNA	.	.	.	.	CAC3280_2	77.4	2e-14	COG4886	pfam13855	LRR_8	Leucine rich repeat.	GO:0008150|biological_process;	GO:0005575|cellular_component;GO:0005737|cytoplasm;GO:0005829|cytosol;	GO:0003674|molecular_function;GO:0005515|protein binding;	.	.
ENSG00000010671	0.01140314023969203	0	0	0.012694730162726217	0.030632010243593875	0.011790092413367632	0.22991243897466476	-2.12084	0.332531497409189	NA	down	no	BTK	protein_coding	chrX:101349447-101390796:-	gi|565324225|ref|NP_001274273.1|	3530	0	tyrosine-protein kinase BTK isoform 3 [Homo sapiens]	gi|565324224|ref|NM_001287344.1|	2767	0	Homo sapiens Bruton tyrosine kinase (BTK), transcript variant 3, mRNA	Q06187	1290	0	Tyrosine-protein kinase BTK	.	.	.	.	pfam07714	Pkinase_Tyr	Protein tyrosine kinase.	GO:0001805|positive regulation of type III hypersensitivity;GO:0001812|positive regulation of type I hypersensitivity;GO:0001818|negative regulation of cytokine production;GO:0002250|adaptive immune response;GO:0002344|B cell affinity maturation;GO:0002553|histamine secretion by mast cell;GO:0002721|regulation of B cell cytokine production;GO:0002755|MyD88-dependent toll-like receptor signaling p…	GO:0005634|nucleus;GO:0005737|cytoplasm;GO:0005829|cytosol;GO:0005886|plasma membrane;GO:0031410|cytoplasmic vesicle;GO:0045121|membrane raft;GO:0048471|perinuclear region of cytoplasm;	GO:0004713|protein tyrosine kinase activity;GO:0004714|transmembrane receptor protein tyrosine kinase activity;GO:0004715|non-membrane spanning protein tyrosine kinase activity;GO:0005515|protein binding;GO:0005524|ATP binding;GO:0005547|phosphatidylinositol-3,4,5-trisphosphate binding;GO:0016004|phospholipase activator activity;GO:0042802|identical protein binding;GO:0043274|phospholipase bindin…	K07370	BTK; Bruton agammaglobulinemia tyrosine kinase [EC:2.7.10.2]
ENSG00000010704	0.35852075722767407	0.654492375675573	0.4311009225775049	0.4502994152875397	0.7531831064961199	0.5417729249508272	0.82777077045989	-0.272697	0.389408391073052	0.593774196862318	down	no	HFE	protein_coding	chr6:26087281-26098343:+	gi|4504377|ref|NP_000401.1|	1570	0	hereditary hemochromatosis protein isoform 1 precursor [Homo sapiens]	gi|526253097|ref|NG_008720.2|	4158	0	Homo sapiens hemochromatosis (HFE), RefSeqGene (LRG_748) on chromosome 6	P60018	609	0	Hereditary hemochromatosis protein homolog	.	.	.	.	pfam00129	MHC_I	Class I Histocompatibility antigen, domains alpha 1 and 2.	GO:0002626|negative regulation of T cell antigen processing and presentation;GO:0002725|negative regulation of T cell cytokine production;GO:0006879|cellular iron ion homeostasis;GO:0006953|acute-phase response;GO:0007565|female pregnancy;GO:0010039|response to iron ion;GO:0010106|cellular response to iron ion starvation;GO:0010628|positive regulation of gene expression;GO:0010862|positive regula…	GO:0005615|extracellular space;GO:0005654|nucleoplasm;GO:0005769|early endosome;GO:0005886|plasma membrane;GO:0005887|integral component of plasma membrane;GO:0009897|external side of plasma membrane;GO:0031410|cytoplasmic vesicle;GO:0045177|apical part of cell;GO:0045178|basal part of cell;GO:0048471|perinuclear region of cytoplasm;GO:0055037|recycling endosome;GO:1990357|terminal web;GO:1990712…	GO:0005102|signaling receptor binding;GO:0005515|protein binding;GO:0030881|beta-2-microglobulin binding;GO:0039706|co-receptor binding;GO:1990459|transferrin receptor binding;	.	.
ENSG00000010803	12.400049582324426	11.356562684602185	12.603336864036832	12.994827646053537	13.385446268421797	13.14832590636701	0.9304733446072759	-0.103963	0.289730003713417	0.49411560169005	down	no	SCMH1	protein_coding	chr1:41027200-41242154:-	gi|426329144|ref|XP_004025603.1|	2944	0	PREDICTED: polycomb protein SCMH1 isoform 1 [Gorilla gorilla gorilla]	gi|288557330|ref|NM_001172218.1|	3323	0	Homo sapiens sex comb on midleg homolog 1 (Drosophila) (SCMH1), transcript variant 3, mRNA	Q96GD3	1123	0	Polycomb protein SCMH1	.	.	.	.	pfam12140	DUF3588	Protein of unknown function (DUF3588). This family of proteins is found in eukaryotes. Proteins in this family are typically between 129 and 866 amino acids in length, and the family is found in association with pfam02820. The exact function of this family is not known.	GO:0006338|chromatin remodeling;GO:0007283|spermatogenesis;GO:0009952|anterior/posterior pattern specification;GO:0016458|gene silencing;GO:0045892|negative regulation of transcription, DNA-templated;	GO:0005634|nucleus;GO:0005654|nucleoplasm;GO:0010369|chromocenter;	GO:0003682|chromatin binding;GO:0005515|protein binding;GO:0042393|histone binding;	K11461	SCMH1; polycomb protein SCMH1
ENSG00000010810	2.7101883874898864	2.565741871324583	2.7459739552986546	2.264829962609977	2.1273664515247233	2.3145076167302525	1.2121134105091753	0.277524689837754	0.035316769812196	0.113539755840223	up	no	FYN	protein_coding	chr6:111660332-111873452:-	gi|148672975|gb|EDL04922.1|	2889	0	Fyn proto-oncogene, isoform CRA_b [Mus musculus]	gi|343962631|ref|NM_002037.5|	3628	0	Homo sapiens FYN proto-oncogene, Src family tyrosine kinase (FYN), transcript variant 1, mRNA	P06241	1092	0	Tyrosine-protein kinase Fyn	BH2504_1	108	4e-24	COG0515	pfam07714	Pkinase_Tyr	Protein tyrosine kinase.	GO:0000304|response to singlet oxygen;GO:0001764|neuron migration;GO:0002223|stimulatory C-type lectin receptor signaling pathway;GO:0002250|adaptive immune response;GO:0002862|negative regulation of inflammatory response to antigenic stimulus;GO:0003015|heart process;GO:0006468|protein phosphorylation;GO:0006816|calcium ion transport;GO:0007169|transmembrane receptor protein tyrosine kinase sign…	GO:0005634|nucleus;GO:0005739|mitochondrion;GO:0005768|endosome;GO:0005829|cytosol;GO:0005884|actin filament;GO:0005886|plasma membrane;GO:0014069|postsynaptic density;GO:0030425|dendrite;GO:0031234|extrinsic component of cytoplasmic side of plasma membrane;GO:0044297|cell body;GO:0045121|membrane raft;GO:0048471|perinuclear region of cytoplasm;GO:0097038|perinuclear endoplasmic reticulum;GO:0097…	GO:0004713|protein tyrosine kinase activity;GO:0004714|transmembrane receptor protein tyrosine kinase activity;GO:0004715|non-membrane spanning protein tyrosine kinase activity;GO:0005102|signaling receptor binding;GO:0005515|protein binding;GO:0005524|ATP binding;GO:0016004|phospholipase activator activity;GO:0019899|enzyme binding;GO:0031802|type 5 metabotropic glutamate receptor binding;GO:004…	K05703	FYN; tyrosine-protein kinase Fyn [EC:2.7.10.2]
ENSG00000010818	2.663550955283484	2.6586618328315983	2.176079424420035	2.382004377858701	2.577918684695507	2.6881244722763324	0.9910905604778469	-0.0129112	0.917647793471568	0.959957611204844	down	no	HIVEP2	protein_coding	chr6:142751469-142956698:-	gi|38260|emb|CAA46596.1|	11429	0	MBP-2 (MHC Binding Protein-2) [Homo sapiens]	gi|110347462|ref|NM_006734.3|	9613	0	Homo sapiens human immunodeficiency virus type I enhancer binding protein 2 (HIVEP2), mRNA	P31629	4343	0	Transcription factor HIVEP2	.	.	.	.	pfam13465	zf-H2C2_2	Zinc-finger double domain.	GO:0006357|regulation of transcription by RNA polymerase II;	GO:0005634|nucleus;GO:0005654|nucleoplasm;	GO:0000978|RNA polymerase II proximal promoter sequence-specific DNA binding;GO:0000981|DNA-binding transcription factor activity, RNA polymerase II-specific;GO:0003677|DNA binding;GO:0046872|metal ion binding;	K09239	HIVEP; human immunodeficiency virus type I enhancer-binding protein
ENSG00000010932	0.05793377745318271	0	0	0.016123928510403233	0.009726641231568712	0	2.2813052438671817	1.18985949546663	0.610381268113814	NA	up	no	FMO1	protein_coding	chr1:171248471-171285978:+	gi|530364460|ref|XP_005245095.1|	1553	0	PREDICTED: dimethylaniline monooxygenase [N-oxide-forming] 1 isoform X4 [Homo sapiens]	gi|21756678|dbj|AK097039.1|	3124	0	Homo sapiens cDNA FLJ39720 fis, clone SMINT2014282, highly similar to DIMETHYLANILINE MONOOXYGENASE [N-OXIDE FORMING] 1 (EC 1.14.13.8)	Q01740	601	0	Dimethylaniline monooxygenase [N-oxide-forming] 1	CC0774	110	1e-24	COG2072	pfam00743	FMO-like	Flavin-binding monooxygenase-like. This family includes FMO proteins, cyclohexanone mono-oxygenase and a number of different mono-oxygenases.	GO:0006082|organic acid metabolic process;GO:0006805|xenobiotic metabolic process;GO:0006970|response to osmotic stress;GO:0009404|toxin metabolic process;GO:0032496|response to lipopolysaccharide;GO:0070995|NADPH oxidation;	GO:0005788|endoplasmic reticulum lumen;GO:0005789|endoplasmic reticulum membrane;GO:0016021|integral component of membrane;	GO:0004497|monooxygenase activity;GO:0004499|N,N-dimethylaniline monooxygenase activity;GO:0005515|protein binding;GO:0050660|flavin adenine dinucleotide binding;GO:0050661|NADP binding;	K00485	FMO; dimethylaniline monooxygenase (N-oxide forming) / hypotaurine monooxygenase [EC:1.14.13.8 1.8.1.-]
ENSG00000011007	28.257197266192883	26.76704882872492	28.383845839220417	20.490650847799404	19.6395590996264	23.102709047445988	1.3353870710902256	0.417257977570346	6.95634367595429e-06	0.0001168307651739	up	no	ELOA	protein_coding	chr1:23743155-23762059:+	gi|208022641|ref|NP_003189.2|	3903	0	transcription elongation factor B polypeptide 3 [Homo sapiens]	gi|675709547|ref|XM_003810757.2|	5004	0	PREDICTED: Pan paniscus transcription elongation factor B (SIII), polypeptide 3 (110kDa, elongin A) (TCEB3), mRNA	Q14241	1507	0	Elongin-A	.	.	.	.	pfam06881	Elongin_A	RNA polymerase II transcription factor SIII (Elongin) subunit A. This family represents a conserved region within RNA polymerase II transcription factor SIII (Elongin) subunit A. In mammals, the Elongin complex activates elongation by RNA polymerase II by suppressing transient pausing of the polymerase at many sites within transcription units. Elongin is a heterotrimer composed of A, B, and C sub…	GO:0006357|regulation of transcription by RNA polymerase II;GO:0006368|transcription elongation from RNA polymerase II promoter;	GO:0005615|extracellular space;GO:0005654|nucleoplasm;GO:0070449|elongin complex;GO:0090734|site of DNA damage;	GO:0005515|protein binding;	K15076	ELOA, TCEB3; elongin-A
ENSG00000011009	16.985375170983126	16.156401460956804	18.185585480294094	26.668355457135295	24.98068096631134	21.08478055666203	0.7137188166039138	-0.486572	4.74825745133353e-05	0.000588190060386855	down	no	LYPLA2	protein_coding	chr1:23791145-23795539:+	gi|829975841|ref|XP_012605962.1|	1340	5e-180	PREDICTED: acyl-protein thioesterase 2 [Microcebus murinus]	gi|20302149|ref|NM_007260.2|	1624	0	Homo sapiens lysophospholipase II (LYPLA2), mRNA	O95372	474	7e-165	Acyl-protein thioesterase 2	SPAC8E11.04c	150	6e-41	COG0400	pfam02230	Abhydrolase_2	Phospholipase/Carboxylesterase. This family consists of both phospholipases and carboxylesterases with broad substrate specificity, and is structurally related to alpha/beta hydrolases pfam00561.	GO:0002084|protein depalmitoylation;GO:0006631|fatty acid metabolic process;GO:0007411|axon guidance;GO:0046464|acylglycerol catabolic process;GO:1905344|prostaglandin catabolic process;	GO:0005737|cytoplasm;GO:0005795|Golgi stack;GO:0005829|cytosol;GO:0070062|extracellular exosome;	GO:0004622|lysophospholipase activity;GO:0005515|protein binding;GO:0008474|palmitoyl-(protein) hydrolase activity;GO:0045296|cadherin binding;GO:0052689|carboxylic ester hydrolase activity;	K06130	LYPLA2; lysophospholipase II [EC:3.1.1.5]
ENSG00000011021	2.6873000534889058	2.943770070490845	2.836917443679857	4.64030209138511	4.723965326214826	4.369027699467255	0.6231726623996605	-0.682296	2.16330642928499e-09	1.24018388734152e-07	down	no	CLCN6	protein_coding	chr1:11806096-11848079:+	gi|379698826|ref|NP_001243888.1|	3916	0	chloride transport protein 6 isoform 2 [Homo sapiens]	gi|379698825|ref|NM_001256959.1|	5628	0	Homo sapiens chloride voltage-gated channel 6 (CLCN6), transcript variant 2, mRNA	P51797	1500	0	Chloride transport protein 6	SPBC887.02	97.1	2e-19	COG0038	pfam00654	Voltage_CLC	Voltage gated chloride channel. This family of ion channels contains 10 or 12 transmembrane helices. Each protein forms a single pore. It has been shown that some members of this family form homodimers. In terms of primary structure, they are unrelated to known cation channels or other types of anion channels. Three ClC subfamilies are found in animals. ClC-1 is involved in setting and restoring …	GO:0006821|chloride transport;GO:0006884|cell volume homeostasis;GO:0007165|signal transduction;GO:0009612|response to mechanical stimulus;GO:0034220|ion transmembrane transport;GO:1902476|chloride transmembrane transport;	GO:0005765|lysosomal membrane;GO:0010008|endosome membrane;GO:0016021|integral component of membrane;GO:0043231|intracellular membrane-bounded organelle;	GO:0005247|voltage-gated chloride channel activity;GO:0005524|ATP binding;GO:0015108|chloride transmembrane transporter activity;GO:0015297|antiporter activity;	K05015	CLCN6; chloride channel 6
ENSG00000011028	8.690936811266416	7.653952022053088	8.748217789566874	13.77279993064185	13.278460562409956	10.1234069553423	0.6825305875127657	-0.551034	8.82731338337882e-06	0.00014198531015487	down	no	MRC2	protein_coding	chr17:62627670-62693597:+	gi|694969019|ref|XP_511600.3|	7807	0	PREDICTED: LOW QUALITY PROTEIN: C-type mannose receptor 2 [Pan troglodytes]	gi|375268685|ref|NM_006039.4|	5719	0	Homo sapiens mannose receptor, C type 2 (MRC2), mRNA	Q9UBG0	2870	0	C-type mannose receptor 2	.	.	.	.	pfam00059	Lectin_C	Lectin C-type domain. This family includes both long and short form C-type	GO:0001649|osteoblast differentiation;GO:0006897|endocytosis;GO:0030574|collagen catabolic process;	GO:0005925|focal adhesion;GO:0016020|membrane;GO:0016021|integral component of membrane;	GO:0005515|protein binding;GO:0005518|collagen binding;GO:0030246|carbohydrate binding;GO:0038023|signaling receptor activity;	K06560	MRC, CD206, CD280; mannose receptor, C type
ENSG00000011052	511.6885819610847	479.36251281646605	529.453222143218	521.3951236896999	503.7356640616919	459.9867503213647	1.0356971756113684	0.0506022394076664	0.5575593746345	0.736036420938234	up	no	NME1-NME2	protein_coding	chr17:51153590-51171744:+	gi|79160090|gb|AAI07895.1|	1554	0	NME1-NME2 protein [Homo sapiens]	gi|310832421|ref|NR_037149.1|	1193	0	Homo sapiens NME1-NME2 readthrough (NME1-NME2), transcript variant 2, non-coding RNA	P22392	317	2e-106	Nucleoside diphosphate kinase B	YKL067w	202	2e-62	COG0105	pfam00334	NDK	Nucleoside diphosphate kinase.	.	.	.	K00940	ndk, NME; nucleoside-diphosphate kinase [EC:2.7.4.6]
ENSG00000011083	0	0.012961534036477223	0	0	0	0	2.237577194657844	1.16193745508258	0.775831398333226	NA	up	no	SLC6A7	protein_coding	chr5:150190062-150222788:+	gi|134304856|ref|NP_055043.2|	3090	0	sodium-dependent proline transporter [Homo sapiens]	gi|134304855|ref|NM_014228.3|	3625	0	Homo sapiens solute carrier family 6 member 7 (SLC6A7), mRNA	Q99884	1187	0	Sodium-dependent proline transporter	VC2012	223	2e-61	COG0733	pfam00209	SNF	Sodium:neurotransmitter symporter family.	GO:0006836|neurotransmitter transport;GO:0015824|proline transport;GO:0035524|proline transmembrane transport;GO:0035725|sodium ion transmembrane transport;	GO:0005886|plasma membrane;GO:0005887|integral component of plasma membrane;GO:0016020|membrane;	GO:0005298|proline:sodium symporter activity;GO:0015193|L-proline transmembrane transporter activity;	K05040	SLC6A7, PROT; solute carrier family 6 (neurotransmitter transporter, L-proline) member 7
ENSG00000011105	7.706408968649218	7.016869581272619	7.496838232733374	6.308297302078833	5.982142138058548	6.288405010410039	1.210963353713634	0.276155206720459	0.00657352408595192	0.0314989644429653	up	no	TSPAN9	protein_coding	chr12:3077355-3286564:+	gi|752385035|ref|XP_011215626.1|	1172	1e-145	PREDICTED: tetraspanin-9 isoform X3 [Ailuropoda melanoleuca]	gi|270132562|ref|NM_006675.4|	4322	0	Homo sapiens tetraspanin 9 (TSPAN9), transcript variant 1, mRNA	O75954	436	1e-140	Tetraspanin-9	.	.	.	.	pfam00335	Tetraspannin	Tetraspanin family.	GO:0008150|biological_process;	GO:0005886|plasma membrane;GO:0005887|integral component of plasma membrane;GO:0005925|focal adhesion;GO:0097197|tetraspanin-enriched microdomain;	GO:0003674|molecular_function;	K17350	TSPAN9; tetraspanin-9
ENSG00000011114	0.6628773307958271	0.660365741197544	0.618184053586559	0.6713376118217498	0.7110326651994541	0.6710927259819223	0.9549498484564667	-0.0665031	0.715902924472162	0.846146837267028	down	no	BTBD7	protein_coding	chr14:93237550-93333092:-	gi|58532587|ref|NP_001002860.2|	5794	0	BTB/POZ domain-containing protein 7 isoform 1 [Homo sapiens]	gi|574286140|ref|NM_001002860.3|	8445	0	Homo sapiens BTB domain containing 7 (BTBD7), transcript variant 1, mRNA	Q9P203	2234	0	BTB/POZ domain-containing protein 7	.	.	.	.	pfam13900	GVQW	Putative binding domain. This short domain is often found nested inside other longer domains. The function is not known, but the domain carries a highly conserved GVQW motif. The members are rich in proline and cysteine. This may be a binding domain.	GO:0060693|regulation of branching involved in salivary gland morphogenesis;GO:0061138|morphogenesis of a branching epithelium;	GO:0005634|nucleus;	.	K10479	BTBD7; BTB/POZ domain-containing protein 7
ENSG00000011132	1.7340068239753275	1.624657415321327	2.275358947375808	1.4218619545644613	1.6528476578007811	1.5133181966067968	1.2394653952330892	0.309717993229778	0.0945738896262554	0.231642339947903	up	no	APBA3	protein_coding	chr19:3750772-3761692:-	gi|62088786|dbj|BAD92840.1|	1354	2e-171	amyloid beta (A4) precursor protein-binding, family A, member 3 variant [Homo sapiens]	gi|62088785|dbj|AB209603.1|	4235	0	Homo sapiens mRNA for amyloid beta (A4) precursor protein-binding, family A, member 3 variant protein	O96018	311	3e-119	Amyloid-beta A4 precursor protein-binding family A member 3	.	.	.	.	pfam13900	GVQW	Putative binding domain. This short domain is often found nested inside other longer domains. The function is not known, but the domain carries a highly conserved GVQW motif. The members are rich in proline and cysteine. This may be a binding domain.	GO:0001701|in utero embryonic development;GO:0007268|chemical synaptic transmission;GO:0010468|regulation of gene expression;GO:0015031|protein transport;GO:0043086|negative regulation of catalytic activity;	GO:0005737|cytoplasm;GO:0005886|plasma membrane;GO:0043197|dendritic spine;GO:0048471|perinuclear region of cytoplasm;	GO:0001540|amyloid-beta binding;GO:0004857|enzyme inhibitor activity;GO:0005515|protein binding;GO:0019899|enzyme binding;	K24035	APBA3, 11L2; amyloid beta A4 precursor protein-binding family A member 3
ENSG00000011143	2.3299389246505875	2.06320975197922	2.1383574682045063	2.5063514551004062	2.7506717306578556	2.5284968459478963	0.8476571275883794	-0.238447	0.0453125087248185	0.135925272927099	down	no	MKS1	protein_coding	chr17:58205441-58219605:-	gi|957951196|gb|ALQ34120.1|	494	3e-51	Meckel syndrome type 1 isoform 2 [Homo sapiens]	gi|260655999|ref|NG_013032.1|	2479	0	Homo sapiens Meckel syndrome, type 1 (MKS1), RefSeqGene (LRG_687) on chromosome 17	Q9NXB0	195	6e-51	Meckel syndrome type 1 protein	.	.	.	.	pfam13900	GVQW	Putative binding domain. This short domain is often found nested inside other longer domains. The function is not known, but the domain carries a highly conserved GVQW motif. The members are rich in proline and cysteine. This may be a binding domain.	GO:0001843|neural tube closure;GO:0003271|smoothened signaling pathway involved in regulation of secondary heart field cardioblast proliferation;GO:0007368|determination of left/right symmetry;GO:0010669|epithelial structure maintenance;GO:0042733|embryonic digit morphogenesis;GO:0044458|motile cilium assembly;GO:0048706|embryonic skeletal system development;GO:0048754|branching morphogenesis of …	GO:0005737|cytoplasm;GO:0005813|centrosome;GO:0005814|centriole;GO:0005829|cytosol;GO:0016020|membrane;GO:0036038|MKS complex;GO:0036064|ciliary basal body;	GO:0005515|protein binding;	K19332	MKS1; Meckel syndrome type 1 protein
ENSG00000011198	5.238388448550127	5.823808596712874	4.963562131694582	3.6284549572750393	3.6713006706098015	4.1926844748133645	1.4112001483241374	0.496922617642486	1.84080418945211e-05	0.000263144856618456	up	no	ABHD5	protein_coding	chr3:43690108-43734371:+	gi|31542303|ref|NP_057090.2|	1724	0	1-acylglycerol-3-phosphate O-acyltransferase ABHD5 [Homo sapiens]	gi|194733760|ref|NM_016006.4|	5298	0	Homo sapiens abhydrolase domain containing 5 (ABHD5), mRNA	Q8WTS1	668	0	1-acylglycerol-3-phosphate O-acyltransferase ABHD5	SPAC6G10.03c	106	4e-23	COG0596	pfam00561	Abhydrolase_1	alpha/beta hydrolase fold. This catalytic domain is found in a very wide range of enzymes.	GO:0006631|fatty acid metabolic process;GO:0006654|phosphatidic acid biosynthetic process;GO:0010891|negative regulation of sequestering of triglyceride;GO:0010898|positive regulation of triglyceride catabolic process;GO:0030154|cell differentiation;GO:0051006|positive regulation of lipoprotein lipase activity;GO:0055088|lipid homeostasis;	GO:0005654|nucleoplasm;GO:0005739|mitochondrion;GO:0005811|lipid droplet;GO:0005829|cytosol;GO:0043231|intracellular membrane-bounded organelle;	GO:0003841|1-acylglycerol-3-phosphate O-acyltransferase activity;GO:0005515|protein binding;GO:0042171|lysophosphatidic acid acyltransferase activity;GO:0052689|carboxylic ester hydrolase activity;	K13699	ABHD5, CGI-58; abhydrolase domain-containing protein 5 [EC:2.3.1.51]
ENSG00000011201	6.195204364266177	6.998053386072818	5.79418798263516	4.116824629797398	4.061569043903801	5.049703905752193	1.4533366746043521	0.539368951090395	1.08824591268854e-05	0.000169668473780098	up	no	ANOS1	protein_coding	chrX:8528874-8732137:-	gi|119619165|gb|EAW98759.1|	3283	0	Kallmann syndrome 1 sequence [Homo sapiens]	gi|119395745|ref|NM_000216.2|	6265	0	Homo sapiens anosmin 1 (ANOS1), mRNA	P23352	1267	0	Anosmin-1	.	.	.	.	pfam00095	WAP	WAP-type (Whey Acidic Protein) 'four-disulfide core'.	GO:0006935|chemotaxis;GO:0007155|cell adhesion;GO:0007411|axon guidance;GO:0010951|negative regulation of endopeptidase activity;GO:0030182|neuron differentiation;	GO:0005576|extracellular region;GO:0005615|extracellular space;GO:0005886|plasma membrane;GO:0009986|cell surface;GO:0031012|extracellular matrix;	GO:0004867|serine-type endopeptidase inhibitor activity;GO:0005201|extracellular matrix structural constituent;GO:0005515|protein binding;GO:0008201|heparin binding;	K23413	ANOS1, KAL1, WFDC19; anosmin-1
ENSG00000011243	3.7959054053489742	3.206214390474637	3.4881057649452725	4.957250681197975	4.518319736242795	4.056796752599838	0.7844371098736832	-0.35027	0.00411420768082787	0.0218263538036459	down	no	AKAP8L	protein_coding	chr19:15380050-15419141:-	gi|426387584|ref|XP_004060245.1|	1288	3e-155	PREDICTED: A-kinase anchor protein 8-like isoform 1 [Gorilla gorilla gorilla]	gi|3970934|gb|AC006128.1|AC006128	3153	0	Homo sapiens chromosome 19, cosmid F20900, complete sequence	Q9ULX6	454	2e-140	A-kinase anchor protein 8-like	.	.	.	.	pfam04988	AKAP95	A-kinase anchoring protein 95 (AKAP95). A-kinase (or PKA)-anchoring protein AKAP95 is implicated in mitotic chromosome condensation by acting as a targeting molecule for the condensin complex. The protein contains two zinc fingers which are thought to mediate the binding of AKAP95 to DNA.	GO:0006397|mRNA processing;GO:0007076|mitotic chromosome condensation;GO:0008380|RNA splicing;GO:0010793|regulation of mRNA export from nucleus;GO:0031065|positive regulation of histone deacetylation;GO:0033127|regulation of histone phosphorylation;GO:0044839|cell cycle G2/M phase transition;GO:0045944|positive regulation of transcription by RNA polymerase II;GO:0051081|nuclear envelope disassemb…	GO:0000785|chromatin;GO:0005634|nucleus;GO:0005737|cytoplasm;GO:0016363|nuclear matrix;GO:0016605|PML body;GO:0016607|nuclear speck;GO:1990904|ribonucleoprotein complex;	GO:0003677|DNA binding;GO:0003723|RNA binding;GO:0005515|protein binding;GO:0005521|lamin binding;GO:0017151|DEAD/H-box RNA helicase binding;GO:0034237|protein kinase A regulatory subunit binding;GO:0042826|histone deacetylase binding;GO:0046872|metal ion binding;	K15978	AKAP8L, HA95; A-kinase anchor protein 8-like protein
ENSG00000011258	2.75951549369496	3.0635137787281725	2.6082890542949406	2.667854797212682	2.887101076828704	2.9958142321369166	0.9964972729147122	-0.00506224	0.968974630434806	0.985467241869268	down	no	MBTD1	protein_coding	chr17:51177425-51260163:-	gi|795571492|ref|XP_011910228.1|	3089	0	PREDICTED: MBT domain-containing protein 1 isoform X3 [Cercocebus atys]	gi|158508475|ref|NM_017643.2|	5365	0	Homo sapiens mbt domain containing 1 (MBTD1), mRNA	Q05BQ5	1144	0	MBT domain-containing protein 1	.	.	.	.	pfam02820	MBT	mbt repeat. The function of this repeat is unknown, but is found in a number of nuclear proteins such as drosophila sex comb on midleg protein. The repeat is found in up to four copies. The repeat contains a completely conserved glutamate at its amino terminus that may be important for function.	GO:0006325|chromatin organization;GO:0045892|negative regulation of transcription, DNA-templated;GO:0048706|embryonic skeletal system development;	GO:0005634|nucleus;	GO:0003682|chromatin binding;GO:0005515|protein binding;GO:0008270|zinc ion binding;GO:0035064|methylated histone binding;GO:0042393|histone binding;	.	.
ENSG00000011260	35.43579617881655	39.70589247476482	31.596378787236354	25.698022579130246	27.24540522651286	29.593982519158605	1.307511000793745	0.386823084693109	0.000218698977114981	0.00205857255251292	up	no	UTP18	protein_coding	chr17:51260546-51297936:+	gi|119614965|gb|EAW94559.1|	2579	0	WD repeat domain 50 [Homo sapiens]	gi|118344455|ref|NM_016001.2|	1876	0	Homo sapiens UTP18, small subunit processome component (UTP18), mRNA	Q9Y5J1	941	0	U3 small nucleolar RNA-associated protein 18 homolog	.	.	.	.	pfam15503	PPP1R35_C	Protein phosphatase 1 regulatory subunit 35 C-terminus. This is the C-terminus of protein phosphatase 1 regulatory subunit 35. This protein interacts with and inhibits the serine/threonine-protein phosphatase PPP1CA.	GO:0006364|rRNA processing;	GO:0005634|nucleus;GO:0005654|nucleoplasm;GO:0005730|nucleolus;GO:0031965|nuclear membrane;GO:0032040|small-subunit processome;GO:0034388|Pwp2p-containing subcomplex of 90S preribosome;	GO:0003723|RNA binding;	K14553	UTP18; U3 small nucleolar RNA-associated protein 18
ENSG00000011275	14.736331113609399	13.74935954831977	14.729891509683904	15.14821800647803	16.282934081629495	15.015677127316517	0.9408531923688846	-0.0879585	0.32022225584897	0.528172698555145	down	no	RNF216	protein_coding	chr7:5620047-5781696:-	gi|46358403|ref|NP_996994.1|	4555	0	E3 ubiquitin-protein ligase RNF216 isoform a [Homo sapiens]	gi|319803088|ref|NM_207111.3|	5774	0	Homo sapiens ring finger protein 216 (RNF216), transcript variant 1, mRNA	Q9NWF9	1575	0	E3 ubiquitin-protein ligase RNF216	.	.	.	.	pfam13900	GVQW	Putative binding domain. This short domain is often found nested inside other longer domains. The function is not known, but the domain carries a highly conserved GVQW motif. The members are rich in proline and cysteine. This may be a binding domain.	GO:0006915|apoptotic process;GO:0032480|negative regulation of type I interferon production;GO:0032648|regulation of interferon-beta production;GO:0043161|proteasome-mediated ubiquitin-dependent protein catabolic process;GO:0050691|regulation of defense response to virus by host;GO:0070936|protein K48-linked ubiquitination;GO:0099546|protein catabolic process, modulating synaptic transmission;	GO:0005634|nucleus;GO:0005654|nucleoplasm;GO:0005829|cytosol;GO:0098685|Schaffer collateral - CA1 synapse;GO:0098843|postsynaptic endocytic zone;GO:0098978|glutamatergic synapse;	GO:0005515|protein binding;GO:0046872|metal ion binding;GO:0061630|ubiquitin protein ligase activity;	K11976	RNF216, TRIAD3; E3 ubiquitin-protein ligase RNF216 [EC:2.3.2.31]
ENSG00000011295	5.351367138500666	6.162661341726264	5.134067011351185	4.566454224540616	4.085722724078957	5.06074234314125	1.2301802805944595	0.29886975528876	0.017352923061008	0.0665730504982748	up	no	TTC19	protein_coding	chr17:15999784-16045015:+	gi|10438636|dbj|BAB15296.1|	808	9e-98	unnamed protein product [Homo sapiens]	gi|21753954|dbj|AK094819.1|	2991	0	Homo sapiens cDNA FLJ37500 fis, clone BRAWH2016166, highly similar to Tetratricopeptide repeat protein 19	Q6DKK2	317	1e-96	Tetratricopeptide repeat protein 19, mitochondrial	.	.	.	.	pfam13900	GVQW	Putative binding domain. This short domain is often found nested inside other longer domains. The function is not known, but the domain carries a highly conserved GVQW motif. The members are rich in proline and cysteine. This may be a binding domain.	GO:0000281|mitotic cytokinesis;GO:0034551|mitochondrial respiratory chain complex III assembly;	GO:0005739|mitochondrion;GO:0005743|mitochondrial inner membrane;GO:0005813|centrosome;GO:0030496|midbody;GO:0070469|respiratory chain;	GO:0005515|protein binding;	K18169	TTC19; tetratricopeptide repeat protein 19, mitochondrial
ENSG00000011304	54.056092791814116	51.09502550260054	54.40456671768018	51.93927063765745	50.7991782361634	47.807719562006646	1.0720768858900616	0.100408374932528	0.214317183897305	0.40418573970976	up	no	PTBP1	protein_coding	chr19:797075-812327:+	gi|62087400|dbj|BAD92147.1|	1506	0	polypyrimidine tract-binding protein 1 isoform c variant [Homo sapiens]	gi|62087399|dbj|AB208910.1|	4640	0	Homo sapiens mRNA for polypyrimidine tract-binding protein 1 isoform c variant protein	P17225	531	8e-171	Polypyrimidine tract-binding protein 1	.	.	.	.	pfam13893	RRM_5	RNA recognition motif. (a.k.a. RRM, RBD, or RNP domain). The RRM motif is probably diagnostic of an RNA binding protein. RRMs are found in a variety of RNA binding proteins, including various hnRNP proteins, proteins implicated in regulation of alternative splicing, and protein components of snRNPs. The motif also appears in a few single stranded DNA binding proteins.	GO:0000381|regulation of alternative mRNA splicing, via spliceosome;GO:0006397|mRNA processing;GO:0008380|RNA splicing;GO:0033119|negative regulation of RNA splicing;GO:0035307|positive regulation of protein dephosphorylation;GO:0043484|regulation of RNA splicing;GO:0045595|regulation of cell differentiation;GO:0048025|negative regulation of mRNA splicing, via spliceosome;GO:0051148|negative regu…	GO:0005634|nucleus;GO:0005654|nucleoplasm;GO:0005730|nucleolus;GO:0016020|membrane;GO:0070062|extracellular exosome;	GO:0003723|RNA binding;GO:0003729|mRNA binding;GO:0005515|protein binding;GO:0008187|poly-pyrimidine tract binding;GO:0036002|pre-mRNA binding;	K13218	PTBP1, PTB; polypyrimidine tract-binding protein 1
ENSG00000011332	0.7390660267850396	0.7507023478772604	0.7645305423835438	1.1010694864577069	1.2846299295907182	0.887757114687791	0.6927496015374268	-0.529594	0.0303378610686744	0.100895785589808	down	no	DPF1	protein_coding	chr19:38211006-38229714:-	gi|585420398|ref|NP_001276907.1|	2126	0	zinc finger protein neuro-d4 isoform d [Homo sapiens]	gi|585420397|ref|NM_001289978.1|	2356	0	Homo sapiens double PHD fingers 1 (DPF1), transcript variant 4, mRNA	P56163	758	0	Zinc finger protein neuro-d4	.	.	.	.	pfam14051	Requiem_N	N-terminal domain of DPF2/REQ. This putative domain has been detected on the human DPF2 protein and was subsequently targeted for structure determination by the Joint Center for Structural Genomics (JCSG). Possibly, the C-terminus extends by 30 amino acids and forms a separate domain. DPF2 interacts with estrogen related receptor alpha (Err-alpha), an orphan receptor which acts as a regulator in …	GO:0006915|apoptotic process;GO:0007399|nervous system development;GO:0045892|negative regulation of transcription, DNA-templated;GO:0045944|positive regulation of transcription by RNA polymerase II;	GO:0005737|cytoplasm;GO:0071565|nBAF complex;	GO:0003712|transcription coregulator activity;GO:0008270|zinc ion binding;GO:0042393|histone binding;GO:1990837|sequence-specific double-stranded DNA binding;	K22198	BAF45B_C, DPF1_3; BRG1-associated factor 45B/C
ENSG00000011347	0.6079057548331582	0.682679123395553	0.7509833910161928	0.6536895116565358	0.9371216984446927	0.649961629236663	0.9138639641904612	-0.129949	0.576537375647846	0.750693011099426	down	no	SYT7	protein_coding	chr11:61513714-61581148:-	gi|530397569|ref|XP_005274440.1|	3335	0	PREDICTED: synaptotagmin-7 isoform X2 [Homo sapiens]	gi|663429617|ref|NM_001300773.1|	5908	0	Homo sapiens synaptotagmin 7 (SYT7), transcript variant 3, mRNA	O43581	659	0	Synaptotagmin-7	YOR086c	64.3	4e-09	COG5038	pfam00168	C2	C2 domain.	GO:0001778|plasma membrane repair;GO:0006909|phagocytosis;GO:0014059|regulation of dopamine secretion;GO:0016192|vesicle-mediated transport;GO:0017156|calcium ion regulated exocytosis;GO:0017158|regulation of calcium ion-dependent exocytosis;GO:0036465|synaptic vesicle recycling;GO:0045956|positive regulation of calcium ion-dependent exocytosis;GO:0046850|regulation of bone remodeling;GO:0048791|…	GO:0005764|lysosome;GO:0005765|lysosomal membrane;GO:0005777|peroxisome;GO:0005778|peroxisomal membrane;GO:0005829|cytosol;GO:0005886|plasma membrane;GO:0008021|synaptic vesicle;GO:0030670|phagocytic vesicle membrane;GO:0030672|synaptic vesicle membrane;GO:0031045|dense core granule;GO:0032009|early phagosome;GO:0042995|cell projection;GO:0070062|extracellular exosome;GO:0070382|exocytic vesicle;…	GO:0000149|SNARE binding;GO:0001786|phosphatidylserine binding;GO:0005509|calcium ion binding;GO:0005515|protein binding;GO:0005516|calmodulin binding;GO:0005544|calcium-dependent phospholipid binding;GO:0005546|phosphatidylinositol-4,5-bisphosphate binding;GO:0019905|syntaxin binding;GO:0030276|clathrin binding;	K19907	SYT7; synaptotagmin-7
ENSG00000011376	3.069528299791364	2.3859982988250974	2.6665045258509994	2.5746042372821667	2.679822541193589	2.8389301469029955	1.015686584097378	0.0224552905701649	0.854261152728625	0.925286234166738	up	no	LARS2	protein_coding	chr3:45388561-45554726:+	gi|7661872|ref|NP_056155.1|	4880	0	probable leucine--tRNA ligase, mitochondrial [Homo sapiens]	gi|18583887|gb|AC099539.2|	7377	0	Homo sapiens chromosome 3 clone RP11-107O13, complete sequence	Q15031	1884	0	Probable leucine--tRNA ligase, mitochondrial	sll1074	701	0	COG0495	pfam09334	tRNA-synt_1g	tRNA synthetases class I (M). This family includes methionyl tRNA synthetases.	GO:0006418|tRNA aminoacylation for protein translation;GO:0006429|leucyl-tRNA aminoacylation;GO:0032543|mitochondrial translation;GO:0106074|aminoacyl-tRNA metabolism involved in translational fidelity;	GO:0005739|mitochondrion;GO:0005759|mitochondrial matrix;	GO:0002161|aminoacyl-tRNA editing activity;GO:0004823|leucine-tRNA ligase activity;GO:0005524|ATP binding;	K01869	LARS, leuS; leucyl-tRNA synthetase [EC:6.1.1.4]
ENSG00000011405	10.701408532634058	12.076286891937878	9.75636542174883	7.868725874251102	9.383112410931375	11.000083206106208	1.164485729650485	0.219692959953567	0.0692561270368756	0.184566538671486	up	no	PIK3C2A	protein_coding	chr11:17077730-17207983:-	gi|157671929|ref|NP_002636.2|	8826	0	phosphatidylinositol 4-phosphate 3-kinase C2 domain-containing subunit alpha [Homo sapiens]	gi|767966085|ref|XM_005252978.3|	8227	0	PREDICTED: Homo sapiens phosphatidylinositol-4-phosphate 3-kinase, catalytic subunit type 2 alpha (PIK3C2A), transcript variant X2, mRNA	O00443	3404	0	Phosphatidylinositol 4-phosphate 3-kinase C2 domain-containing subunit alpha	SPAC458.05	210	1e-54	COG5032	pfam00454	PI3_PI4_kinase	Phosphatidylinositol 3- and 4-kinase. Some members of this family probably do not have lipid kinase activity and are protein kinases.	GO:0006661|phosphatidylinositol biosynthetic process;GO:0006887|exocytosis;GO:0006897|endocytosis;GO:0007173|epidermal growth factor receptor signaling pathway;GO:0008286|insulin receptor signaling pathway;GO:0010508|positive regulation of autophagy;GO:0014065|phosphatidylinositol 3-kinase signaling;GO:0014829|vascular smooth muscle contraction;GO:0016310|phosphorylation;GO:0016477|cell migration…	GO:0005654|nucleoplasm;GO:0005737|cytoplasm;GO:0005802|trans-Golgi network;GO:0005829|cytosol;GO:0005886|plasma membrane;GO:0005942|phosphatidylinositol 3-kinase complex;GO:0016020|membrane;GO:0030136|clathrin-coated vesicle;GO:0031982|vesicle;GO:0043231|intracellular membrane-bounded organelle;GO:0070062|extracellular exosome;	GO:0005524|ATP binding;GO:0016303|1-phosphatidylinositol-3-kinase activity;GO:0030276|clathrin binding;GO:0035004|phosphatidylinositol 3-kinase activity;GO:0035005|1-phosphatidylinositol-4-phosphate 3-kinase activity;GO:0035091|phosphatidylinositol binding;GO:0046934|phosphatidylinositol-4,5-bisphosphate 3-kinase activity;GO:0052742|phosphatidylinositol kinase activity;GO:0052812|phosphatidylinos…	K00923	PIK3C2; phosphatidylinositol-4-phosphate 3-kinase [EC:2.7.1.154]
ENSG00000011422	17.779956890334706	17.612308099798636	19.06219297549603	16.1321623136991	16.58618201054367	15.93864686245314	1.1318973064735613	0.178743072867708	0.0522277896163174	0.150425255150931	up	no	PLAUR	protein_coding	chr19:43646095-43670547:-	gi|53829381|ref|NP_001005377.1|	1347	0	urokinase plasminogen activator surface receptor isoform 3 precursor [Homo sapiens]	gi|517197|gb|U08839.1|HSU08839	1603	0	Human urokinase-type plasminogen activator receptor mRNA, complete cds	Q03405	497	3e-172	Urokinase plasminogen activator surface receptor	.	.	.	.	pfam00021	UPAR_LY6	u-PAR/Ly-6 domain. This extracellular disulphide bond rich domain is related to pfam00087.	GO:0001934|positive regulation of protein phosphorylation;GO:0006935|chemotaxis;GO:0007165|signal transduction;GO:0007596|blood coagulation;GO:0030162|regulation of proteolysis;GO:0034112|positive regulation of homotypic cell-cell adhesion;GO:0038195|urokinase plasminogen activator signaling pathway;GO:0043066|negative regulation of apoptotic process;GO:0043388|positive regulation of DNA binding;…	GO:0005576|extracellular region;GO:0005788|endoplasmic reticulum lumen;GO:0005789|endoplasmic reticulum membrane;GO:0005886|plasma membrane;GO:0005887|integral component of plasma membrane;GO:0005925|focal adhesion;GO:0009986|cell surface;GO:0016021|integral component of membrane;GO:0019898|extrinsic component of membrane;GO:0031225|anchored component of membrane;GO:0035579|specific granule membr…	GO:0005102|signaling receptor binding;GO:0005515|protein binding;GO:0019899|enzyme binding;GO:0019904|protein domain specific binding;GO:0030377|urokinase plasminogen activator receptor activity;GO:0038023|signaling receptor activity;	K03985	PLAUR, CD87; plasminogen activator, urokinase receptor
ENSG00000011426	53.17847890694697	62.3879957926487	48.546478329106804	43.53216029225507	50.09641932893905	53.795761708172336	1.125492642953682	0.170556626308791	0.107575402111106	0.252851771505137	up	no	ANLN	protein_coding	chr7:36389821-36453791:+	gi|31657094|ref|NP_061155.2|	5623	0	actin-binding protein anillin isoform 1 [Homo sapiens]	gi|697272137|ref|NM_018685.4|	4731	0	Homo sapiens anillin actin binding protein (ANLN), transcript variant 1, mRNA	Q9NQW6	2144	0	Anillin	.	.	.	.	pfam08174	Anillin	Cell division protein anillin. Anillin is a protein involved in septin organisation during cell division. It is an actin binding protein that is localized to the cleavage furrow, and it maintains the localisation of active myosin, which ensures the spatial control of concerted contraction during cytokinesis.	GO:0000281|mitotic cytokinesis;GO:0000915|actomyosin contractile ring assembly;GO:0000921|septin ring assembly;GO:0007096|regulation of exit from mitosis;GO:0031106|septin ring organization;GO:0090521|glomerular visceral epithelial cell migration;GO:1904172|positive regulation of bleb assembly;	GO:0005654|nucleoplasm;GO:0005826|actomyosin contractile ring;GO:0005829|cytosol;GO:0015629|actin cytoskeleton;GO:0030496|midbody;GO:0032059|bleb;GO:0099738|cell cortex region;	GO:0003779|actin binding;GO:0045296|cadherin binding;	K18621	ANLN; actin-binding protein anillin
ENSG00000011451	4.729911687047708	4.103746681079178	5.412311465097121	3.8016840245958354	4.251576224989796	3.906958465594408	1.204479798970263	0.268410197503477	0.0279110408838176	0.0947276048720172	up	no	WIZ	protein_coding	chr19:15419978-15449956:-	gi|530415050|ref|XP_005260061.1|	8228	0	PREDICTED: protein Wiz isoform X1 [Homo sapiens]	gi|768003330|ref|XM_005260004.3|	7360	0	PREDICTED: Homo sapiens widely interspaced zinc finger motifs (WIZ), transcript variant X1, mRNA	O95785	1737	0	Protein Wiz	.	.	.	.	pfam13900	GVQW	Putative binding domain. This short domain is often found nested inside other longer domains. The function is not known, but the domain carries a highly conserved GVQW motif. The members are rich in proline and cysteine. This may be a binding domain.	GO:0006357|regulation of transcription by RNA polymerase II;GO:0010571|positive regulation of nuclear cell cycle DNA replication;GO:0050821|protein stabilization;	GO:0005634|nucleus;GO:0005654|nucleoplasm;GO:0030496|midbody;GO:0070062|extracellular exosome;	GO:0000978|RNA polymerase II proximal promoter sequence-specific DNA binding;GO:0000981|DNA-binding transcription factor activity, RNA polymerase II-specific;GO:0001222|transcription corepressor binding;GO:0005515|protein binding;GO:0044877|protein-containing complex binding;GO:0046872|metal ion binding;GO:1990226|histone methyltransferase binding;	.	.
ENSG00000011454	6.602940991653175	7.052655768820368	6.318434234574742	8.223220388715795	7.985463191563848	8.468584991506088	0.8188982957580478	-0.288244	0.00292077232307255	0.016632035760909	down	no	RABGAP1	protein_coding	chr9:122940833-123104866:+	gi|164519084|ref|NP_036329.3|	5229	0	rab GTPase-activating protein 1 [Homo sapiens]	gi|164519083|ref|NM_012197.3|	4986	0	Homo sapiens RAB GTPase activating protein 1 (RABGAP1), mRNA	Q9Y3P9	1997	0	Rab GTPase-activating protein 1	.	.	.	.	pfam00566	RabGAP-TBC	Rab-GTPase-TBC domain. Identification of a TBC domain in GYP6_YEAST and GYP7_YEAST, which are GTPase activator proteins of yeast Ypt6 and Ypt7, implies that these domains are GTPase activator proteins of Rab-like small GTPases.	GO:0006886|intracellular protein transport;GO:0007049|cell cycle;GO:0043087|regulation of GTPase activity;GO:0090630|activation of GTPase activity;	GO:0005813|centrosome;GO:0005829|cytosol;GO:0005875|microtubule associated complex;	GO:0005096|GTPase activator activity;GO:0005515|protein binding;GO:0015631|tubulin binding;GO:0031267|small GTPase binding;	K20284	RABGAP1, GAPCENA; Rab GTPase-activating protein 1
ENSG00000011465	0.008062648419224331	0.004283786498262351	0	0.026927620969541356	0.01624388921232231	0.0125043673884144	0.22761924027900296	-2.13531	0.121069760670612	NA	down	no	DCN	protein_coding	chr12:91140484-91183217:-	gi|4503271|ref|NP_001911.1|	1747	0	decorin isoform a preproprotein [Homo sapiens]	gi|22003938|gb|AC009728.14|	5771	0	Homo sapiens 12 BAC RP11-864B16 (Roswell Park Cancer Institute Human BAC Library) complete sequence	Q5R1V9	677	0	Decorin	SPy1798	60.5	7e-08	COG4886	pfam13855	LRR_8	Leucine rich repeat.	GO:0001822|kidney development;GO:0001890|placenta development;GO:0007519|skeletal muscle tissue development;GO:0007568|aging;GO:0009612|response to mechanical stimulus;GO:0009887|animal organ morphogenesis;GO:0010508|positive regulation of autophagy;GO:0010596|negative regulation of endothelial cell migration;GO:0014068|positive regulation of phosphatidylinositol 3-kinase signaling;GO:0016239|pos…	GO:0005576|extracellular region;GO:0005589|collagen type VI trimer;GO:0005615|extracellular space;GO:0005796|Golgi lumen;GO:0043202|lysosomal lumen;GO:0062023|collagen-containing extracellular matrix;	GO:0003723|RNA binding;GO:0005515|protein binding;GO:0005518|collagen binding;GO:0005539|glycosaminoglycan binding;GO:0030021|extracellular matrix structural constituent conferring compression resistance;GO:0047485|protein N-terminus binding;GO:0050840|extracellular matrix binding;	K04660	DCN; decorin
ENSG00000011478	4.912230624670165	5.416095142098269	6.455762327319128	5.900353299792422	6.64741730259654	5.460795192308275	0.9404859677554249	-0.0885217	0.564869909675757	0.741945640640953	down	no	QPCTL	protein_coding	chr19:45692403-45703989:+	gi|92110027|ref|NP_060129.2|	1520	0	glutaminyl-peptide cyclotransferase-like protein isoform 1 [Homo sapiens]	gi|254281333|ref|NM_017659.3|	1704	0	Homo sapiens glutaminyl-peptide cyclotransferase-like (QPCTL), transcript variant 1, mRNA	Q9NXS2	590	0	Glutaminyl-peptide cyclotransferase-like protein	.	.	.	.	pfam04389	Peptidase_M28	Peptidase family M28.	GO:0006508|proteolysis;GO:0017186|peptidyl-pyroglutamic acid biosynthetic process, using glutaminyl-peptide cyclotransferase;	GO:0000139|Golgi membrane;GO:0005794|Golgi apparatus;GO:0016020|membrane;GO:0016021|integral component of membrane;	GO:0008235|metalloexopeptidase activity;GO:0008270|zinc ion binding;GO:0016603|glutaminyl-peptide cyclotransferase activity;	K00683	QPCT; glutaminyl-peptide cyclotransferase [EC:2.3.2.5]
ENSG00000011485	12.253067482483294	11.737926095654343	13.169153548129318	14.533934932598974	14.455978702161545	12.942782256701637	0.8963283697018808	-0.157901	0.103563046296665	0.246264710089798	down	no	PPP5C	protein_coding	chr19:46347087-46392981:+	gi|62088810|dbj|BAD92852.1|	1306	2e-164	protein phosphatase 5, catalytic subunit variant [Homo sapiens]	gi|62088809|dbj|AB209615.1|	4657	0	Homo sapiens mRNA for protein phosphatase 5, catalytic subunit variant protein	P53041	313	3e-92	Serine/threonine-protein phosphatase 5	SPBC3F6.01c_2	187	6e-51	COG0639	pfam00149	Metallophos	Calcineurin-like phosphoesterase. This family includes a diverse range of phosphoesterases, including protein phosphoserine phosphatases, nucleotidases, sphingomyelin phosphodiesterases and 2'-3' cAMP phosphodiesterases as well as nucleases such as bacterial SbcD or yeast MRE11. The most conserved regions in this superfamily centre around the metal chelating residues.	GO:0000165|MAPK cascade;GO:0000278|mitotic cell cycle;GO:0001933|negative regulation of protein phosphorylation;GO:0006302|double-strand break repair;GO:0006351|transcription, DNA-templated;GO:0006470|protein dephosphorylation;GO:0010288|response to lead ion;GO:0016576|histone dephosphorylation;GO:0035970|peptidyl-threonine dephosphorylation;GO:0043123|positive regulation of I-kappaB kinase/NF-ka…	GO:0005634|nucleus;GO:0005654|nucleoplasm;GO:0005829|cytosol;GO:0005886|plasma membrane;GO:0032991|protein-containing complex;GO:0043204|perikaryon;GO:0043231|intracellular membrane-bounded organelle;GO:0101031|chaperone complex;GO:1990635|proximal dendrite;	GO:0001965|G-protein alpha-subunit binding;GO:0003723|RNA binding;GO:0004721|phosphoprotein phosphatase activity;GO:0004722|protein serine/threonine phosphatase activity;GO:0005515|protein binding;GO:0005524|ATP binding;GO:0008017|microtubule binding;GO:0008289|lipid binding;GO:0016791|phosphatase activity;GO:0042802|identical protein binding;GO:0043531|ADP binding;GO:0044877|protein-containing c…	K04460	PPP5C; serine/threonine-protein phosphatase 5 [EC:3.1.3.16]
[truncated: 39,748 more rows]
